# Supplementary material for: High resolution respirometry to assess function of mitochondria in native homogenates of human heart muscle
Source: PLoS One. 2020 Jan 15;15(1):e0226142. doi: 10.1371/journal.pone.0226142 (PMC6961865; doi:10.1371/journal.pone.0226142)
Supplement: S1 Data — (ZIP) [file pone.0226142.s003.zip]

Archive with 22 entries (22 files):
- Analysis_Atrium_vs_Ventricle.docx
- Analysis_ComparisonAtrVentrHeartHomConsolidated patients 1-9.docx
- Analysis_duplicates_rigth_atrial_appendages.docx
- Analysis_Durability_of_homogenates.docx
- Analysis_Durability_of_muscle.docx
- Analysis_Isolated_mitochondria_homogenates_plusCS.docx
- Analysis_Oxygen_dependency.docx
- Analysis_Titrations.docx
- Durability_of_homogenates-ETC capacity.png
- Durability_of_homogenates-LEAK.png
- Raw_data_Atrium_vs_Ventricle_normalized_to_CS.xlsx
- Raw_data_Dependency_on_oxygen_concentration.xlsx
- Raw_data_duplicates_atrium_right_appendage.xlsx
- Raw_data_duplicates_atrium_vs_ventricle.xlsx
- Raw_data_duplicates_isolated_mitochondria_vs_homogenates.xlsx
- Raw_data_freezing_thawing.xlsx
- Raw_Data_Homogenates_durability.xlsx
- Raw_data_Isolated_mitochondria_vs_homogenates_citrate_synthase.xlsx
- Raw_data_Muscle_biopsy_durability.xlsx
- Raw_data_sensitivity_of_method.xlsx
- Raw_data_Titrations.xlsx
- Raw_data_duplicates_isolated_SS_and_IF_mitochondria_vs_homogenates.xlsx
