# Supplementary material for: High resolution respirometry to assess function of mitochondria in native homogenates of human heart muscle
Source: PLoS One. 2020 Jan 15;15(1):e0226142. doi: 10.1371/journal.pone.0226142 (PMC6961865; doi:10.1371/journal.pone.0226142)
Supplement: S1 Data — (ZIP) [file pone.0226142.s003.zip › Raw_data_Atrium_vs_Ventricle_normalized_to_CS.xlsx]

## Sheet: List1
		ATRIUM	VENTRICLE	ATRIUM	VENTRICLE		ATRIUM	VENTRICLE	data/CS
		CS		mal+glut			mal+glut
		0.0427367	0.056235	35.5266	51.7549		831.291	920.333
		0.0270613	0.0498677	21.0407	38.0771		777.519	763.563
		0.031623	0.052662	20.8285	34.1485		658.65	648.447
		0.031315	0.0592393	17.8944	42.1914		571.432	712.219
		0.0337557	0.051873	17.6792	31.7059		523.74	611.222
				ADP			ADP
				177.399	307.278		4150.97	5464.17
				125.233	243.032		4627.76	4873.53
				99.2581	221.308		3138.79	4202.42
				142.974	297.731		4565.68	5025.91
				83.1611	161.852		2463.62	3120.17
				cyt c			cyt c
				184.607	355.691		4319.64	6325.08
				133.549	265.109		4935.03	5316.26
				107.783	242.123		3408.37	4597.69
				149.978	319.12		4789.35	5386.97
				95.0543	175.652		2815.95	3386.19
				suc			suc
				301.157	541.123		7046.8	9622.53
				192.582	415.094		7116.5	8323.9
				153.265	390.917		4846.62	7423.12
				225.849	478.5		7212.16	8077.4
				159.526	309.583		4725.9	5968.09
				oligo			oligo
				100.448	203.271		2350.39	3614.67
				41.9895	91.4833		1551.64	1834.52
				26.9112	130.245		851.001	2473.23
				51.4689	143.225		1643.59	2417.74
				64.5635	89.9026		1912.67	1733.13
				FCCP			FCCP
				343.564	546.723		8039.09	9722.11
				231.907	390.781		8569.68	7836.37
				167.826	363.979		5307.1	6911.6
				263.445	476.153		8412.74	8037.79
				157.597	332.104		4668.77	6402.26
				rot			rot
				183.999	291.155		4305.4	5177.47
				87.1029	92.1537		3218.72	1847.96
				62.5777	190.56		1978.87	3618.56
				83.0552	264.61		2652.25	4466.79
				86.2377	168.729		2554.76	3252.73
				AA			AA
				2.0595	7.3613		48.1905	130.902
				8.6827	7.7763		320.853	155.939
				1.9354	5.9862		61.2023	113.672
				3.8862	12.1836		124.1	205.667
				0	0		0	0
				KCN
				2.3404	1.5806		54.7633	28.1071
				1.6539	1.3407		61.1167	26.8852
				0.3686	3.7187		11.6561	70.6145
				4.338	0.9476		138.528	15.9961
				1.0102	0		29.9268	0
