# Supplementary material for: High resolution respirometry to assess function of mitochondria in native homogenates of human heart muscle
Source: PLoS One. 2020 Jan 15;15(1):e0226142. doi: 10.1371/journal.pone.0226142 (PMC6961865; doi:10.1371/journal.pone.0226142)
Supplement: S1 Data — (ZIP) [file pone.0226142.s003.zip › Raw_data_Dependency_on_oxygen_concentration.xlsx]

## Sheet: List1
sample	file	slope	R2	normslope	succinate	postCC	postCCperc	postFCCP
1	PATIENT 1	0.448	0.998	0.145	54.7	106.6	94.8812	287.5
2	PATIENT 2	0.185	0.997	0.141	22.3	51.3	130.045	130.9
3	PATIENT 3	0.309	0.997	0.209	32.8	67.96	107.195	147.5
4	PATIENT 4	0.16	0.995	0.182	24.5	50.5	106.122	88.1
5	PATIENT 5	0.141	0.984	0.107	33.3	74.2	122.823	132.1
6	PATIENT 6	0.271	0.979	0.27	30.4	60.3	98.3553	100.5
7	PATIENT 7	0.464	0.996	0.387	43.5	72.5	66.6667	119.8
