# Supplementary material for: High resolution respirometry to assess function of mitochondria in native homogenates of human heart muscle
Source: PLoS One. 2020 Jan 15;15(1):e0226142. doi: 10.1371/journal.pone.0226142 (PMC6961865; doi:10.1371/journal.pone.0226142)
Supplement: S1 Data — (ZIP) [file pone.0226142.s003.zip › Raw_data_duplicates_atrium_right_appendage.xlsx]

## Sheet: List1
	chamber	DUPLICATES total n=6				Baseline = STATE 1	after Mal+ Glut	after ADP	after cyt c	% increase with cyt c	after suc: STATE 3/OXPHOS CAPACITY (P') non corrected for ROX	after oligo: leak respiration	after FCCP: ET capacity (E') non-corrected for ROX	after AA	complex I corrected for ROX	CI control ratio	complex II	CII control ratio	proton leak	proton leak %	ATP %	ET capacity (E) corrected for ROX	respiratory control ratio (RCR) = P/L	coupling control ratio (leak/OXPHOS)	Flux control ratio (FCR) = P/E	OXPHOS control ratio	OXPHOS coupling efficiency	ROX (non-mito)
Abbreviation											P'	L'	E'	ROX	CI	CI/CI&II	CII	CII/CI&II				E	RCR	L/P	FCR	P/E	j≈P	ROX
SAMPLE 1	A	1	1A: O2 slope neg.	pmol/(s*ml)		7.1835	19.229	90.582	108.365	16.4107	180.638	51.248	197.02	1.3579	17.8711	0.198251	72.2729	0.801749	129.39	28.3705	71.6295	195.662	3.84445	0.283705	0.916852	0.916852	0.716295	1.3579
	B	1	1B: O2 slope neg.	pmol/(s*ml)		7.0518	23.8396	91.4003	108.006	15.3749	195.175	58.6891	205.73	-0.364	24.2036	0.21732	87.1693	0.78268	136.486	30.0699	69.9301	206.094	3.50543	0.300699	0.948695	0.948695	0.699301	-0.364
SAMPLE 2	A	2	1A: O2 slope neg.	pmol/(s*ml)		9.2159	28.6911	105.201	124.806	15.7088	222.921	81.813	224.573	-2.6952	31.3863	0.242363	98.1148	0.757637	141.108	36.7004	63.2996	227.268	2.74495	0.367004	0.992644	0.992644	0.632996	-2.6952
	B	2	1B: O2 slope neg.	pmol/(s*ml)		8.7063	28.4767	110.687	132.408	16.4041	248.899	81.2584	256.019	-4.4438	32.9205	0.220334	116.492	0.779666	167.641	32.6471	67.3529	260.462	3.15067	0.326471	0.972193	0.972193	0.673529	-4.4438
SAMPLE 3	A	3	1A: O2 slope neg.	pmol/(s*ml)		7.8709	28.1858	102.058	122.637	16.7802	233.621	77.2581	245.449	-2.8142	31	0.218334	110.984	0.781666	156.363	33.0698	66.9302	248.264	3.17701	0.330698	0.951809	0.951809	0.669302	-2.8142
	B	3	1B: O2 slope neg.	pmol/(s*ml)		8.047	27.5896	86.9991	106.404	18.2368	208.945	71.9168	215.291	-1.9313	29.5209	0.223538	102.541	0.776462	137.028	34.419	65.581	217.222	2.99361	0.34419	0.970525	0.970525	0.65581	-1.9313
SAMPLE 4	A	4	1A: O2 slope neg.	pmol/(s*ml)		9.0775	21.0918	96.2925	113.913	15.4687	215.724	74.2217	206.78	-3.4708	24.5626	0.194366	101.81	0.805634	141.502	34.4059	65.5941	210.25	2.78597	0.344059	1.04325	1.04325	0.655941	-3.4708
	B	4	1B: O2 slope neg.	pmol/(s*ml)		8.3534	24.0506	94.6418	112.175	15.6301	211.774	75.64	194.241	-2.4785	26.5291	0.210335	99.5988	0.789665	136.134	35.7174	64.2826	196.719	2.56796	0.357174	1.09026	1.09026	0.642826	-2.4785
SAMPLE 5	A	5	1A: O2 slope neg.	pmol/(s*ml)		4.5613	25.1317	95.9657	112.69	14.8412	216.348	74.1431	208.611	-0.9391	26.0708	0.200965	103.657	0.799035	142.204	34.2704	65.7296	209.55	2.81363	0.342704	1.03708	1.03708	0.657296	-0.9391
	B	5	1B: O2 slope neg.	pmol/(s*ml)		5.3359	22.9077	82.7071	99.3589	16.7592	185.838	66.7913	181.146	0.92	21.9877	0.202714	86.4791	0.797286	119.047	35.9406	64.0594	180.226	2.71212	0.359406	1.0259	1.0259	0.640594	0.92
SAMPLE 6	A	6	1A: O2 slope neg.	pmol/(s*ml)		6.5467	15.8023	86.3258	96.9811	10.987	167.234	51.8316	157.752	1.0384	14.7639	0.173659	70.2525	0.826341	115.402	30.9935	69.0065	156.714	3.04355	0.309935	1.0601	1.0601	0.690065	1.0384
	B	6	1B: O2 slope neg.	pmol/(s*ml)		5.7754	15.37	71.2608	81.5075	12.5715	145.409	50.8607	136.653	3.2603	12.1097	0.159314	63.9019	0.840686	94.5487	34.9776	65.0224	133.393	2.68681	0.349776	1.06408	1.06408	0.650224	3.2603
					MEan	7.31047	23.3638	92.8434	109.938	15.4311	202.711	67.9727	202.439	-1.04669	24.4105		92.7728		134.738	33.4652	66.5348	203.485	3.00218
					SD	1.51133	4.70008	10.5885	13.5592	1.94841	29.1459	11.7798	33.4639	2.31823	6.68057		16.779		18.9891	2.53728	2.53728	35.4755	0.373883
CV[%] = 100*SD/mean	chamber	DUPLICATES total n=6				Baseline = STATE 1	after Mal+ Glut	after ADP	after cyt c		after suc: STATE 3/OXPHOS CAPACITY (P') non corrected for ROX	after oligo: leak respiration	after FCCP: ET capacity (E') non-corrected for ROX	after AA	complex I corrected for ROX	CI control ratio	complex II	CII control ratio	proton leak	proton leak %	ATP %	ET capacity (E) corrected for ROX	respiratory control ratio (RCR) = P/L	coupling control ratio (leak/OXPHOS)	Flux control ratio (FCR) = P/E	OXPHOS control ratio	OXPHOS coupling efficiency	ROX (non-mito)
SAMPLE 1					CV [%]	1.30838	15.1395	0.635914	0.234905	4.60849	5.47037	9.57211	3.05842		21.2848	6.48957	13.2127	1.70211	3.77435	4.11251	1.69778	3.67211	6.52324	4.11251	2.41398	2.41398	1.69778
SAMPLE 2						4.02118	0.530381	3.59423	4.17946	3.06189	7.78662	0.480969	9.25335		3.37396	6.73327	12.1099	2.02658	12.1533	8.26604	4.38744	9.62493	9.73215	8.26604	1.47203	1.47203	4.38744
SAMPLE 3						1.56455	1.5117	11.2647	10.0231	5.88288	7.88515	5.06368	9.25703		3.45627	1.66545	5.59187	0.472306	9.31973	2.82711	1.43987	9.43089	4.2032	2.82711	1.37691	1.37691	1.43987
SAMPLE 4						5.87481	9.26928	1.22264	1.08746	0.734258	1.30668	1.33842	4.42193		5.44325	5.58021	1.55276	1.41561	2.73444	2.64486	1.42802	4.70211	5.75864	2.64486	3.11615	3.11615	1.42802
SAMPLE 5						11.0683	6.54715	10.4943	8.89107	8.58378	10.7282	7.3772	9.96564		12.0153	0.612625	12.777	0.154921	12.5359	3.36426	1.81994	10.6397	2.59799	3.36426	0.766614	0.766614	1.81994
SAMPLE 6						8.85225	1.96124	13.5196	12.2602	9.51172	9.87199	1.33706	10.1352		13.9676	6.0929	6.6946	1.217	14.0466	8.54056	4.2038	11.3685	8.80413	8.54056	0.264558	0.264558	4.2038
					Mean CV [%]	5.44824	5.82654	6.78856	6.11269	5.39717	7.17483	4.19491	7.68193	N/A	9.92353	4.529	8.65648	1.16475	9.09405	4.95923	2.49614	8.23971	6.26989	4.95923	1.56837	1.56837	2.49614	N/A
					SD	3.93985	5.6694	5.62341	4.98679	3.32079	3.4094	3.73942	3.10447		7.13587	2.6755	4.76168	0.72061	4.78598	2.7175	1.40316	3.2331	2.70145	2.7175	1.04875	1.04875	1.40316
					Median	4.94799	4.2542	7.04427	6.53526	5.24569	7.83589	3.20105	9.25519		8.72928	5.83656	9.40227	1.3163	10.7365	3.73839	1.75886	9.52791	6.14094	3.73839	1.42447	1.42447	1.75886
					IQR lower	2.1787	1.62408	1.81554	1.86046	3.44854	6.04944	1.3374	5.62978		3.95301	2.64414	5.86755	0.65848	5.16069	2.9614	1.50435	5.8843	4.59206	2.9614	0.919187	0.919187	1.50435
					IQR upper	8.10789	8.58875	11.0721	9.74008	7.90856	9.37528	6.79882	9.78849		13.4796	6.3904	12.6102	1.63049	12.4402	7.22766	3.60783	10.386	8.23391	7.22766	2.17849	2.17849	3.60783

## Sheet: List2
	chamber					Baseline = STATE 1	after Mal+ Glut	after ADP	after cyt c	% increase with cyt c	after suc: STATE 3/OXPHOS CAPACITY (P') non corrected for ROX	after oligo: leak respiration	after FCCP: ET capacity (E') non-corrected for ROX	after AA	complex I corrected for ROX	CI control ratio	complex II	CII control ratio	proton leak	proton leak %	ET capacity (E) corrected for ROX	respiratory control ratio (RCR) = P/L	coupling control ratio (leak/OXPHOS)	Flux control ratio (FCR) = P/E	OXPHOS control ratio	OXPHOS coupling efficiency
											P'	L'	E'	ROX	CI	CI/CI&II	CII	CII/CI&II			E	RCR	L/P	FCR	P/E	j≈P
1A: O2 slope neg.				Sample 1	A	7.1835	19.229	90.582	108.365	16.4107	180.638	51.248	197.02	1.3579	17.8711	0.198251	72.2729	0.801749	129.39	71.6295	195.662	1.39607	0.283705	0.916852	0.916852	0.716295
1B: O2 slope neg.					B	7.0518	23.8396	91.4003	108.006	15.3749	195.175	58.6891	205.73	-0.364	24.2036	0.21732	87.1693	0.78268	136.486	69.9301	206.094	1.43	0.300699	0.948695	0.948695	0.699301
1A: O2 slope neg.				Sample 2	A	9.2159	28.6911	105.201	124.806	15.7088	222.921	81.813	224.573	-2.6952	31.3863	0.242363	98.1148	0.757637	141.108	63.2996	227.268	1.57979	0.367004	0.992644	0.992644	0.632996
1B: O2 slope neg.					B	8.7063	28.4767	110.687	132.408	16.4041	248.899	81.2584	256.019	-4.4438	32.9205	0.220334	116.492	0.779666	167.641	67.3529	260.462	1.48472	0.326471	0.972193	0.972193	0.673529
1A: O2 slope neg.				Sample 3	A	7.8709	28.1858	102.058	122.637	16.7802	233.621	77.2581	245.449	-2.8142	31	0.218334	110.984	0.781666	156.363	66.9302	248.264	1.49409	0.330698	0.951809	0.951809	0.669302
1B: O2 slope neg.					B	8.047	27.5896	86.9991	106.404	18.2368	208.945	71.9168	215.291	-1.9313	29.5209	0.223538	102.541	0.776462	137.028	65.581	217.222	1.52483	0.34419	0.970525	0.970525	0.65581
1A: O2 slope neg.				Sample 4	A	9.0775	21.0918	96.2925	113.913	15.4687	215.724	74.2217	206.78	-3.4708	24.5626	0.194366	101.81	0.805634	141.502	65.5941	210.25	1.52453	0.344059	1.04325	1.04325	0.655941
1B: O2 slope neg.					B	8.3534	24.0506	94.6418	112.175	15.6301	211.774	75.64	194.241	-2.4785	26.5291	0.210335	99.5988	0.789665	136.134	64.2826	196.719	1.55563	0.357174	1.09026	1.09026	0.642826
1A: O2 slope neg.				Sample 5	A	4.5613	25.1317	95.9657	112.69	14.8412	216.348	74.1431	208.611	-0.9391	26.0708	0.200965	103.657	0.799035	142.204	65.7296	209.55	1.52138	0.342704	1.03708	1.03708	0.657296
1B: O2 slope neg.					B	5.3359	22.9077	82.7071	99.3589	16.7592	185.838	66.7913	181.146	0.92	21.9877	0.202714	86.4791	0.797286	119.047	64.0594	180.226	1.56105	0.359406	1.0259	1.0259	0.640594
1A: O2 slope neg.				Sample 6	A	6.5467	15.8023	86.3258	96.9811	10.987	167.234	51.8316	157.752	1.0384	14.7639	0.173659	70.2525	0.826341	115.402	69.0065	156.714	1.44914	0.309935	1.0601	1.0601	0.690065
1B: O2 slope neg.					B	5.7754	15.37	71.2608	81.5075	12.5715	145.409	50.8607	136.653	3.2603	12.1097	0.159314	63.9019	0.840686	94.5487	65.0224	133.393	1.53793	0.349776	1.06408	1.06408	0.650224
					Mean	7.31047	23.3638	92.8434	109.938	15.4311	202.711	67.9727	202.439	-1.04669	24.4105	0.205124	92.7728	0.794876	134.738	66.5348	203.485	1.50493	0.334652	1.00612	1.00612	0.665348
					SD	1.51133	4.70008	10.5885	13.5592	1.94841	29.1459	11.7798	33.4639	2.31823	6.68057	0.0225272	16.779	0.0225272	18.9891	2.53728	35.4755	0.0560576	0.0253728	0.0546878	0.0546878	0.0253728
					Mean CV [%]	5.44824	5.82654	6.78856	6.11269	5.39717	7.17483	4.19491	7.68193	N/A	9.92353	4.529	8.65648	1.16475	9.09405	2.49614	8.23971	2.49614	4.95923	1.56837	1.56837	2.49614
					SD	3.93985	5.6694	5.62341	4.98679	3.32079	3.4094	3.73942	3.10447		7.13587	2.6755	4.76168	0.72061	4.78598	1.40316	3.2331	1.40316	2.7175	1.04875	1.04875	1.40316
					Median	4.94799	4.2542	7.04427	6.53526	5.24569	7.83589	3.20105	9.25519		8.72928	5.83656	9.40227	1.3163	10.7365	1.75886	9.52791	1.75886	3.73839	1.42447	1.42447	1.75886
					IQR lower	2.1787	1.62408	1.81554	1.86046	3.44854	6.04944	1.3374	5.62978		3.95301	2.64414	5.86755	0.65848	5.16069	1.50435	5.8843	1.50435	2.9614	0.919187	0.919187	1.50435
					IQR upper	8.10789	8.58875	11.0721	9.74008	7.90856	9.37528	6.79882	9.78849		13.4796	6.3904	12.6102	1.63049	12.4402	3.60783	10.386	3.60783	7.22766	2.17849	2.17849	3.60783
