# Supplementary material for: High resolution respirometry to assess function of mitochondria in native homogenates of human heart muscle
Source: PLoS One. 2020 Jan 15;15(1):e0226142. doi: 10.1371/journal.pone.0226142 (PMC6961865; doi:10.1371/journal.pone.0226142)
Supplement: S1 Data — (ZIP) [file pone.0226142.s003.zip › Raw_data_duplicates_atrium_vs_ventricle.xlsx]

## Sheet: Consolidated Pts1-9 + CS
Patient	Measurement	Sample A or V	CS	Baseline = STATE 1	after Mal+ Glut	after ADP	after cyt c	after suc: OXPHOS not corrected to ROX	after oligo: leak respiration	after FCCP: ETC, not corrected to ROX	after rotenone	after AA	after KCN	% increase with cyt c	complex I corrected for ROX	CI uncoupled	complex II	proton leak	proton leak %	ET capacity (E) corrected for ROX	respiratory control ratio (RCR) = P/L	ROX (non-mito)	AA-KCN	ET capacity corr/CS	ET capacity corr/baseline	OXPHOS/CS	OXFOS/baseline
								P'	L'	E'		ROX			CI coupled	CI uncoupled	CII coupled			E	RCR	ROX	AA-KCN
1	1	atrium	0.047307	12.6704	43.4545	106.303	142.531	241.104	110.512	259.355		13.7225		25.4172	92.5809		98.573	96.7891	45.8357	245.632	2.34685	13.7225		5192.3	19.3863	5096.58	19.0289
1	2	atrium	0.027711	9.5823	31.131	80.4179	100.82	180.367	89.5875	202.512		13.4335		20.2365	66.9844		79.5467	76.154	49.6695	189.078	2.26049	13.4335		6823.22	19.732	6508.86	18.8229
2	3	atrium	0.043638	12.8652	40.466	113.779	150.961	270.625	112.137	266.702		8.1206		24.6298	105.659		119.664	104.016	41.4363	258.581	2.37836	8.1206		5925.59	20.0993	6201.59	21.0354
2	4	atrium	0.037613	11.9015	35.0636	130.23	158.015	234.688	81.2048	230.706		15.3804		17.584	114.849		76.673	65.8244	34.6011	215.325	2.84104	15.3804		5724.76	18.0923	6239.55	19.7192
2	5	atrium	0.030398	4.9689	39.9351	162.639	198.203	307.564	105.313	289.023		19.2314		17.9434	143.407		109.361	86.0812	34.2408	269.792	2.74443	19.2314		8875.31	54.2961	10117.9	61.8979
3	6	atrium	0.021199	10.4553	26.7747	79.7332	92.5978	135.465	40.7758	107.917		15.0011		13.893	64.7321		42.8668	25.7747	30.1007	92.916	2.6466	15.0011		4383.04	8.88698	6390.14	12.9565
3	7	atrium	0.034413	7.9965	26.1702	85.4622	100.319	144.027	51.7044	122.855		11.9038		14.8098	73.5584		43.7079	39.8006	35.8991	110.951	2.3761	11.9038		3224.1	13.8749	4185.26	18.0113
3	8	atrium	0.021393	8.524	25.8946	80.264	93.2113	125.142	44.3249	110.121		12.9012		13.8903	67.3628		31.9305	31.4237	35.4197	97.2199	2.48441	12.9012		4544.47	11.4054	5849.66	14.6811
4	9	atrium	0.032959	9.5126	18.2099	68.2191	74.1078	126.654	45.6606	157.547		2.7632		7.94613	65.4559		52.5459	42.8974	36.0515	154.784	3.45039	2.7632		4696.26	16.2715	3842.77	13.3143
4	10	atrium	0.0311655	9.7839	20.3908	64.4184	69.9504	121.156	42.4275	130.025		0.7772		7.90846	63.6412		51.2056	41.6503	35.0189	129.248	3.06465	0.7772		4147.16	13.2103	3887.5	12.3832
4	11	atrium	0.0315973	6.7319	18.1668	55.4687	61.0478	118.269	46.1086	119.513		1.4294		9.1389	54.0393		57.2208	44.6792	38.9863	118.084	2.592	1.4294		3737.16	17.541	3743	17.5684
5	12	atrium	0.0634014	8.1444	35.5266	177.399	184.607	301.157	100.448	343.564	183.999	2.0595	2.3404	3.90467	175.339	159.565	116.55	98.3885	33.3541	341.504	3.42032	2.0595	-0.2809	5386.39	41.9312	4750	36.9771
6	13	atrium	0.0642317	0.8269	21.0407	125.233	133.549	192.582	41.9895	231.907	87.1029	8.6827	1.6539	6.22635	116.551	144.804	59.0334	33.3068	21.8034	223.224	5.52297	8.6827	7.0288	3475.3		2998.24
7	14	atrium	0.0539749	3.3639	20.8285	99.2581	107.783	153.265	26.9112	167.826	62.5777	1.9354	0.3686	7.90932	97.3227	105.249	45.4818	24.9758	17.5586	165.891	6.2363	1.9354	1.5668	3073.48	49.3151	2839.56	45.5616
8	15	atrium	0.063912	0.2711	17.8944	142.974	149.978	225.849	51.4689	263.445	83.0552	3.8862	4.338	4.67007	139.088	180.39	75.8703	47.5827	22.7891	259.559	5.11853	3.8862	-0.4518	4061.19		3533.75
9	16	atrium	0.075119	6.0614	17.6792	83.1611	95.0543	159.526	64.5635	157.597	86.2377	0	1.0102	12.512	83.1611	71.3596	64.4716	64.5635	40.4721	157.597	2.44097	0	-1.0102	2097.97	26.0001	2123.64	26.3183
1	1	ventricle	0.046786	23.5911	60.932	193.72	244.293	394.269	166.315	515.803		13.7497		20.7016	179.971		149.976	152.566	42.1832	502.053	3.10136	13.7497		10730.8	21.2815	8427.07	16.7126
1	2	ventricle	0.052551	30.5777	69.1056	170.294	230.979	432.368	194.239	509.048		19.0522		26.2729	151.242		201.389	175.187	44.9244	489.996	2.62073	19.0522		9324.19	16.0246	8227.6	14.14
2	3	ventricle	0.057381	27.1928	67.4644	224.129	283.642	451.457	157.887	462.748		9.3622		20.9819	214.767		167.814	148.525	34.9729	453.385	2.93087	9.3622		7901.32	16.673	7867.7	16.6021
2	4	ventricle	0.067333	31.0578	75.6149	227.6	290.801	480.971	173.225	484.795		17.7473		21.7335	209.853		190.17	155.478	36.0157	467.047	2.79864	17.7473		6936.38	15.038	7143.17	15.4863
2	5	ventricle	0.053933	20.917	69.9441	219.013	279.824	447.207	175.381	441.055		19.4499		21.7318	199.563		167.383	155.931	39.2169	421.605	2.51484	19.4499		7817.19	20.1561	8291.89	21.3801
3	6	ventricle	0.06642	22.1789	53.0039	225.361	262.012	376.196	111.928	367.362		16.3523		13.9885	209.008		114.184	95.5761	29.7527	351.01	3.28212	16.3523		5284.7	15.8263	5663.9	16.9619
3	7	ventricle	0.062881	21.8896	62.8095	243.082	274.628	435.823	136.306	436.104		16.8742		11.4866	226.208		161.195	119.432	31.2755	419.23	3.19945	16.8742		6667.04	19.152	6930.92	19.9101
3	8	ventricle	0.049366	20.1333	53.4053	259.465	293.493	417.79	116.925	432.725		17.5812		11.5942	241.884		124.297	99.3434	27.9864	415.144	3.70089	17.5812		8409.51	20.6198	8463.12	20.7512
4	9	ventricle	0.0581836	17.7823	39.8698	144.785	178.197	307.26	115.398	290.6		4.9135		18.75	139.872		129.062	110.484	37.5571	285.687	2.51825	4.9135		4910.09	16.0658	5280.86	17.279
4	10	ventricle	0.0585521	14.2716	29.7719	125.656	153.774	255.377	86.1023	243.752		1.2287		18.2852	124.428		101.603	84.8736	33.7157	242.523	2.83096	1.2287		4142	16.9934	4361.53	17.8941
4	11	ventricle	0.0593568	25.183	30.3719	128.819	151.336	250.021	85.8792	242.642		2.8087		14.8789	126.01		98.6849	83.0705	34.3488	239.834	2.82539	2.8087		4040.54	9.52363	4212.17	9.92816
5	12	ventricle	0.065577	21.7678	51.7549	307.278	355.691	541.123	203.271	546.723	291.155	7.3613	1.5806	13.611	299.916	255.568	185.432	195.91	37.5647	539.362	2.68962	7.3613	5.7807	8224.86	24.778	8251.71	24.8589
6	13	ventricle	0.067029	2.4133	38.0771	243.032	265.109	415.094	91.4833	390.781	92.1537	7.7763	1.3407	8.3277	235.256	298.628	149.984	83.707	22.0392	383.005	4.27162	7.7763	6.4356	5714.02		6192.75
7	14	ventricle	0.0446372	6.9839	34.1485	221.308	242.123	390.917	130.245	363.979	190.56	5.9862	3.7187	8.5971	215.322	173.418	148.793	124.259	33.3179	357.993	2.79457	5.9862	2.2675	8020.06	51.2597	8757.65	55.974
8	15	ventricle	0.060795	10.7396	42.1914	297.731	319.12	478.5	143.225	476.153	264.61	12.1836	0.9476	6.70249	285.548	211.543	159.38	131.041	29.9321	463.97	3.32451	12.1836	11.236	7631.71	43.2018	7870.72	44.5547
9	16	ventricle	0.0775433	7.9842	31.7059	161.852	175.652	309.583	89.9026	332.104	168.729	0	0	7.85606	161.852	163.375	133.931	89.9026	29.0399	332.104	3.69405	0	0	4282.82	41.5952	3992.38	38.7744
MEAN ATRIA			0.042502	7.72876	27.4142	103.435	119.546	189.84	65.946	197.538	100.594	8.20176	1.94222	13.0387	95.2333	132.273	70.2939	57.7443	34.5773	189.337	3.24528	8.20176	1.37054	4710.48	23.5745	4894.25	24.1626
MEAN VENTRICES			0.0592703	19.0415	50.6357	212.07	250.042	398.997	136.107	408.523	201.442	10.7767	1.51752	15.3437	201.294	220.507	148.955	125.33	33.9902	397.747	3.06862	10.7767	5.14396	6877.33	23.2126	6870.95	23.4138
A/V			0.717088	0.405891	0.5414	0.487739	0.478103	0.475793	0.484516	0.483543	0.499373	0.761063		0.849777	0.473106	0.599862	0.471914	0.460737	1.01727	0.476023	1.05757	0.761063	0.266437	0.684929	1.01559	0.712311	1.03198

## Sheet: Data
Patient	Measurement	Sample A or V	CS	Baseline = STATE 1	after Mal+ Glut	after ADP	after cyt c	after suc: STATE 3/OXPHOS CAPACITY (P') non corrected for ROX	after oligo: leak respiration	after FCCP: ET capacity (E') non-corrected for ROX	after rotenone	after AA	after KCN	% increase with cyt c	complex I corrected for ROX		complex II	proton leak	proton leak %	ET capacity (E) corrected for ROX	respiratory control ratio (RCR) = P/L	ROX (non-mito)		ET capacity corr/CS	ET capacity corr/baseline	OXPHOS/CS	OXFOS/baseline
patient	measurement	sample	cs	baseline	mal_glut	adp	cyt_c	P	L	E	rot	rox	kcn	cyt_c_perc	CI_coupled	CI_uncoupled	CII coupled	leak	leak_perc	etc	rcr	ROX (non-mito)	aa_kcn	etc_cs	etc_baseline	oxphos_cs	oxphos_baseline
1	1	atrium	0.047307	12.6704	43.4545	106.303	142.531	241.104	110.512	259.355		13.7225		25.4172	92.5809		98.573	96.7891	45.8357	245.632	2.34685	13.7225		5192.3	19.3863	5096.58	19.0289
1	2	atrium	0.027711	9.5823	31.131	80.4179	100.82	180.367	89.5875	202.512		13.4335		20.2365	66.9844		79.5467	76.154	49.6695	189.078	2.26049	13.4335		6823.22	19.732	6508.86	18.8229
2	3	atrium	0.043638	12.8652	40.466	113.779	150.961	270.625	112.137	266.702		8.1206		24.6298	105.659		119.664	104.016	41.4363	258.581	2.37836	8.1206		5925.59	20.0993	6201.59	21.0354
2	4	atrium	0.037613	11.9015	35.0636	130.23	158.015	234.688	81.2048	230.706		15.3804		17.584	114.849		76.673	65.8244	34.6011	215.325	2.84104	15.3804		5724.76	18.0923	6239.55	19.7192
2	5	atrium	0.030398	4.9689	39.9351	162.639	198.203	307.564	105.313	289.023		19.2314		17.9434	143.407		109.361	86.0812	34.2408	269.792	2.74443	19.2314		8875.31	54.2961	10117.9	61.8979
3	6	atrium	0.021199	10.4553	26.7747	79.7332	92.5978	135.465	40.7758	107.917		15.0011		13.893	64.7321		42.8668	25.7747	30.1007	92.916	2.6466	15.0011		4383.04	8.88698	6390.14	12.9565
3	7	atrium	0.034413	7.9965	26.1702	85.4622	100.319	144.027	51.7044	122.855		11.9038		14.8098	73.5584		43.7079	39.8006	35.8991	110.951	2.3761	11.9038		3224.1	13.8749	4185.26	18.0113
3	8	atrium	0.021393	8.524	25.8946	80.264	93.2113	125.142	44.3249	110.121		12.9012		13.8903	67.3628		31.9305	31.4237	35.4197	97.2199	2.48441	12.9012		4544.47	11.4054	5849.66	14.6811
4	9	atrium	0.032959	9.5126	18.2099	68.2191	74.1078	126.654	45.6606	157.547		2.7632		7.94613	65.4559		52.5459	42.8974	36.0515	154.784	3.45039	2.7632		4696.26	16.2715	3842.77	13.3143
4	10	atrium	0.0311655	9.7839	20.3908	64.4184	69.9504	121.156	42.4275	130.025		0.7772		7.90846	63.6412		51.2056	41.6503	35.0189	129.248	3.06465	0.7772		4147.16	13.2103	3887.5	12.3832
4	11	atrium	0.0315973	6.7319	18.1668	55.4687	61.0478	118.269	46.1086	119.513		1.4294		9.1389	54.0393		57.2208	44.6792	38.9863	118.084	2.592	1.4294		3737.16	17.541	3743	17.5684
5	12	atrium	0.0634014	8.1444	35.5266	177.399	184.607	301.157	100.448	343.564	183.999	2.0595	2.3404	3.90467	175.339	159.565	116.55	98.3885	33.3541	341.504	3.42032	2.0595	-0.2809	5386.39	41.9312	4750	36.9771
6	13	atrium	0.0642317	0.8269	21.0407	125.233	133.549	192.582	41.9895	231.907	87.1029	8.6827	1.6539	6.22635	116.551	144.804	59.0334	33.3068	21.8034	223.224	5.52297	8.6827	7.0288	3475.3		2998.24
7	14	atrium	0.0539749	3.3639	20.8285	99.2581	107.783	153.265	26.9112	167.826	62.5777	1.9354	0.3686	7.90932	97.3227	105.249	45.4818	24.9758	17.5586	165.891	6.2363	1.9354	1.5668	3073.48	49.3151	2839.56	45.5616
8	15	atrium	0.063912	0.2711	17.8944	142.974	149.978	225.849	51.4689	263.445	83.0552	3.8862	4.338	4.67007	139.088	180.39	75.8703	47.5827	22.7891	259.559	5.11853	3.8862	-0.4518	4061.19		3533.75
9	16	atrium	0.075119	6.0614	17.6792	83.1611	95.0543	159.526	64.5635	157.597	86.2377	0	1.0102	12.512	83.1611	71.3596	64.4716	64.5635	40.4721	157.597	2.44097	0	-1.0102	2097.97	26.0001	2123.64	26.3183
1	1	ventricle	0.046786	23.5911	60.932	193.72	244.293	394.269	166.315	515.803		13.7497		20.7016	179.971		149.976	152.566	42.1832	502.053	3.10136	13.7497		10730.8	21.2815	8427.07	16.7126
1	2	ventricle	0.052551	30.5777	69.1056	170.294	230.979	432.368	194.239	509.048		19.0522		26.2729	151.242		201.389	175.187	44.9244	489.996	2.62073	19.0522		9324.19	16.0246	8227.6	14.14
2	3	ventricle	0.057381	27.1928	67.4644	224.129	283.642	451.457	157.887	462.748		9.3622		20.9819	214.767		167.814	148.525	34.9729	453.385	2.93087	9.3622		7901.32	16.673	7867.7	16.6021
2	4	ventricle	0.067333	31.0578	75.6149	227.6	290.801	480.971	173.225	484.795		17.7473		21.7335	209.853		190.17	155.478	36.0157	467.047	2.79864	17.7473		6936.38	15.038	7143.17	15.4863
2	5	ventricle	0.053933	20.917	69.9441	219.013	279.824	447.207	175.381	441.055		19.4499		21.7318	199.563		167.383	155.931	39.2169	421.605	2.51484	19.4499		7817.19	20.1561	8291.89	21.3801
3	6	ventricle	0.06642	22.1789	53.0039	225.361	262.012	376.196	111.928	367.362		16.3523		13.9885	209.008		114.184	95.5761	29.7527	351.01	3.28212	16.3523		5284.7	15.8263	5663.9	16.9619
3	7	ventricle	0.062881	21.8896	62.8095	243.082	274.628	435.823	136.306	436.104		16.8742		11.4866	226.208		161.195	119.432	31.2755	419.23	3.19945	16.8742		6667.04	19.152	6930.92	19.9101
3	8	ventricle	0.049366	20.1333	53.4053	259.465	293.493	417.79	116.925	432.725		17.5812		11.5942	241.884		124.297	99.3434	27.9864	415.144	3.70089	17.5812		8409.51	20.6198	8463.12	20.7512
4	9	ventricle	0.0581836	17.7823	39.8698	144.785	178.197	307.26	115.398	290.6		4.9135		18.75	139.872		129.062	110.484	37.5571	285.687	2.51825	4.9135		4910.09	16.0658	5280.86	17.279
4	10	ventricle	0.0585521	14.2716	29.7719	125.656	153.774	255.377	86.1023	243.752		1.2287		18.2852	124.428		101.603	84.8736	33.7157	242.523	2.83096	1.2287		4142	16.9934	4361.53	17.8941
4	11	ventricle	0.0593568	25.183	30.3719	128.819	151.336	250.021	85.8792	242.642		2.8087		14.8789	126.01		98.6849	83.0705	34.3488	239.834	2.82539	2.8087		4040.54	9.52363	4212.17	9.92816
5	12	ventricle	0.065577	21.7678	51.7549	307.278	355.691	541.123	203.271	546.723	291.155	7.3613	1.5806	13.611	299.916	255.568	185.432	195.91	37.5647	539.362	2.68962	7.3613	5.7807	8224.86	24.778	8251.71	24.8589
6	13	ventricle	0.067029	2.4133	38.0771	243.032	265.109	415.094	91.4833	390.781	92.1537	7.7763	1.3407	8.3277	235.256	298.628	149.984	83.707	22.0392	383.005	4.27162	7.7763	6.4356	5714.02		6192.75
7	14	ventricle	0.0446372	6.9839	34.1485	221.308	242.123	390.917	130.245	363.979	190.56	5.9862	3.7187	8.5971	215.322	173.418	148.793	124.259	33.3179	357.993	2.79457	5.9862	2.2675	8020.06	51.2597	8757.65	55.974
8	15	ventricle	0.060795	10.7396	42.1914	297.731	319.12	478.5	143.225	476.153	264.61	12.1836	0.9476	6.70249	285.548	211.543	159.38	131.041	29.9321	463.97	3.32451	12.1836	11.236	7631.71	43.2018	7870.72	44.5547
9	16	ventricle	0.0775433	7.9842	31.7059	161.852	175.652	309.583	89.9026	332.104	168.729	0	0	7.85606	161.852	163.375	133.931	89.9026	29.0399	332.104	3.69405	0	0	4282.82	41.5952	3992.38	38.7744
MEAN ATRIA			0.042502	7.72876	27.4142	103.435	119.546	189.84	65.946	197.538	100.594	8.20176	1.94222	13.0387	95.2333	132.273	70.2939	57.7443	34.5773	189.337	3.24528	8.20176	1.37054	4710.48	23.5745	4894.25	24.1626
MEAN VENTRICES			0.0592703	19.0415	50.6357	212.07	250.042	398.997	136.107	408.523	201.442	10.7767	1.51752	15.3437	201.294	220.507	148.955	125.33	33.9902	397.747	3.06862	10.7767	5.14396	6877.33	23.2126	6870.95	23.4138
A/V			0.717088	0.405891	0.5414	0.487739	0.478103	0.475793	0.484516	0.483543	0.499373	0.761063		0.849777	0.473106	0.599862	0.471914	0.460737	1.01727	0.476023	1.05757	0.761063	0.266437	0.684929	1.01559	0.712311	1.03198
Derived parameter don’t correct CS			0	0	0	0	0	0	0	0	0	0	1	1	0	0	0	0	1	0	1
A/V if corrected to baseline OCR			N/A	N/A	1.32049	1.18961	1.16611	1.16047	1.18175	1.17937	1.21798	1.85625		N/A	1.15392	1.46308	1.15101	1.12375	N/A	1.16103	N/A	1.85625
A/V if corrected to CS			N/A	0.563737	0.751944	0.677416	0.664032	0.660823	0.672939	0.671587	0.693573	1.05703		N/A	0.657092	0.833141	0.655436	0.639912	N/A	0.661144	N/A	1.05703

## Sheet: Statistics
		Atrium										Ventricle
		variable	N	mean	sd	p25	p50	p75	min	max		variable	N	mean	sd	p25	p50	p75	min	max
		CS	16	0.04244	0.01688	0.0305	0.036	0.0585	0.021	0.075		CS	16	0.05931	0.008608	0.0535	0.059	0.066	0.045	0.078
		Baseline = STATE 1	16	7.737	3.842	5.55	8.3	10.15	0.3	12.9		Baseline = STATE 1	16	19.05	8.454	12.5	21.35	24.4	2.4	31.1
		after Mal+ Glut	16	27.38	8.943	19	26	35.5	18	43		after Mal+ Glut	16	50.63	15.75	36	52.5	65	30	76
		after ADP	16	103.3	35.96	80	92	127.5	55	177		after ADP	16	212.1	54.54	166	222.5	243	126	307
		after cyt c	16	119.6	41.17	93	104.5	150.5	61	198		after cyt c	16	250.1	59.28	204.5	263.5	287.5	151	356
		after suc: STATE 3/OXPHOS CAPACITY (P') non corrected for ROX	16	189.9	65.52	131	170	238	118	308		after suc: STATE 3/OXPHOS CAPACITY (P') non corrected for ROX	16	398.9	82.12	343	416.5	449	250	541
		after oligo: leak respiration	16	65.94	29.01	43	51.5	95	27	112		after oligo: leak respiration	16	135.9	38.93	101.5	133	169.5	86	203
		after FCCP: ET capacity (E') non-corrected for ROX	16	197.7	73.42	126.5	185.5	261	108	344		after FCCP: ET capacity (E') non-corrected for ROX	16	408.6	94.78	348	434.5	480.5	243	547
		after rotenone	5	100.6	47.64	83	86	87	63	184		after rotenone	5	201.6	79.37	169	191	265	92	291
		after AA	16	8.2	6.352	2	8.4	13.55	0	19.2		after AA	16	10.78	6.677	5.45	10.8	17.25	0	19.4
		after KCN	5	1.94	1.501	1	1.7	2.3	0.4	4.3		after KCN	5	1.5	1.369	0.9	1.3	1.6	0	3.7
		% increase with cyt c	16	13.03	6.741	7.9	13.2	17.75	3.9	25.4		% increase with cyt c	16	15.34	6.003	10.05	14.45	20.85	6.7	26.3
		complex I corrected for ROX	16	95.25	34.88	66	88	116	54	175		complex I corrected for ROX	16	201.3	52.13	156.5	209.5	230.5	124	300
		CI uncoupled	5	132.2	43.89	105	145	160	71	180		CI uncoupled	5	220.6	57.13	173	212	256	163	299
		complex II	16	70.38	27.93	48	61.5	89.5	32	120		complex II	16	148.9	30.33	126.5	150	167.5	99	201
		proton leak	16	57.81	27.08	36.5	46.5	81	25	104		proton leak	16	125.3	35.45	93	121.5	154	83	196
		proton leak %	16	34.56	8.382	31.5	35	39.5	18	50		proton leak %	16	34	5.739	30	34	38	22	45
		ET capacity (E) corrected for ROX	16	189.4	73.05	123.5	177.5	252.5	93	342		ET capacity (E) corrected for ROX	16	397.8	90.38	341.5	417	465.5	240	539
		respiratory control ratio (RCR) = P/L	16	3.237	1.243	2.4	2.65	3.45	2.3	6.2		respiratory control ratio (RCR) = P/L	16	3.063	0.5005	2.75	2.85	3.3	2.5	4.3
		ROX (non-mito)	16	8.2	6.352	2	8.4	13.55	0	19.2		ROX (non-mito)	16	10.78	6.677	5.45	10.8	17.25	0	19.4
		AA-KCN	5	1.36	3.303	-0.5	-0.3	1.6	-1	7		AA-KCN	5	5.14	4.279	2.3	5.8	6.4	0	11.2
		ET capacity corr/CS	16	4710	1634	3606	4464	5556	2098	8875		ET capacity corr/CS	16	6877	1981	5097	7284	8123	4041	10731
		ET capacity corr/baseline	14	23.57	14.35	13.9	18.75	26	8.9	54.3		ET capacity corr/baseline	15	23.22	12.13	16	19.2	24.8	9.5	51.3
		OXPHOS/CS	16	4894	1965	3638	4468	6221	2124	10118		OXPHOS/CS	16	6871	1682	5472	7505	8272	3992	8758
		OXFOS/baseline	14	24.16	14.38	14.7	18.9	26.3	12.4	61.9		OXFOS/baseline	15	23.43	12.83	16.6	17.9	24.9	9.9	56
		linear mixed effect model
			atrium; mean(95%CI)	ventricle; mean(95%CI)	mean difference ventricle-atrium (95% CI); p
		CS	.049 (.038;.06)	.061 (.057;.066)	.019 (.003;.021); p=0.012
		after suc: STATE 3/OXPHOS CAPACITY (P') non corrected for ROX	196.7 (157.7;236.1)	409.1 (358.5;459.7)	212.2 (182.0;242.5); p<0.001
		% increase with cyt c	11.2 (7.0;15.4)	13.5 (9.6;17.3)	2.26 (-.59;5.1); p=0.12
		complex I corrected for ROX	104.1 (81.1;127.1)	214.0 (179.2;248.8)	109.9 (89.1;130.7); p<0.001
		complex II	72.4 (56.2;88.8)	151.0 (134.6;167.4)	78.5 (67.1; 91.0); p<0.001
		proton leak %	32.5 (26.6;38.3)	33.0 (29.3;36.8)	.57 (-3.68;4.81); p=0.794
		respiratory control ratio (RCR) = P/L	3.67 (2.75;4.59)	3.15 (2.82;3.48)	-.515 (-1.41;.38); p=0.258
		Log(respiratory control ratio (RCR) = P/L)	1.23 (.99;1.46)	1.13 (1.04;1.23)	-.094 (-.328;.139); p=0.429
		ET capacity corr/CS	4534.5 (3594.7;5474.4)	6877.6 (5683.8;8071.4)	2343.0 (1312.3;3373.8); p<0.001
		ET capacity corr/baseline	28.8 (19.4;38.2)	27.5 (18.6;36.3)	-1.38 (-8.3;5.55); p=0.697
