# Supplementary material for: High resolution respirometry to assess function of mitochondria in native homogenates of human heart muscle
Source: PLoS One. 2020 Jan 15;15(1):e0226142. doi: 10.1371/journal.pone.0226142 (PMC6961865; doi:10.1371/journal.pone.0226142)
Supplement: S1 Data — (ZIP) [file pone.0226142.s003.zip › Raw_data_duplicates_isolated_mitochondria_vs_homogenates.xlsx]

## Sheet: isolated mitochondria
	chamber	mito				Baseline = STATE 1	after Mal+ Glut	after ADP	after cyt c	% increase with cyt c	after suc: STATE 3/OXPHOS CAPACITY (P') non corrected for ROX	after oligo: leak respiration	after FCCP: ET capacity (E') non-corrected for ROX	after rotenone	after AA	after KCN	complex I corrected for ROX	CI control ratio	CI uncoupled	complex II	CII control ratio	proton leak	proton leak %	ET capacity (E) corrected for ROX	respiratory control ratio (RCR) = P/L	coupling control ratio (leak/OXPHOS)	Flux control ratio (FCR) = P/E	OXPHOS control ratio	OXPHOS coupling efficiency	ROX (non-mito)
Abbreviation											P'	L'	E'		ROX		CI	CI/CI&II		CII	CII/CI&II			E	RCR	L/P	FCR	P/E	j≈P	ROX
MITO 1	A	1	1A: O2 slope neg.	pmol/(s*ml)		5.6107	20.5576	175.144	205.666	14.8407	404.06	104.987	392.48	176.131	4.8925	3.2318	170.251	0.461829	216.349	198.394	0.538171	299.073	25.9831	387.587	3.73835	0.259831	1.02951	1.02951	0.740169	4.8925
	B	1	1B: O2 slope neg.	pmol/(s*ml)		3.6848	20.082	198.931	227.442	12.5354	425.499	112.109	426.328	212.98	4.8823	2.5793	194.049	0.49489	213.348	198.056	0.50511	313.39	26.3477	421.446	3.80279	0.263477	0.998055	0.998055	0.736523	4.8823
MITO 2	A	2	1A: O2 slope neg.	pmol/(s*ml)		2.6151	28.6304	268.991	312.275	13.8608	555.746	205.328	504.212	316.242	3.9677	0	265.023	0.521192	187.969	243.471	0.478808	350.419	36.9463	500.244	2.45564	0.369463	1.10221	1.10221	0.630537	3.9677
	B	2	1B: O2 slope neg.	pmol/(s*ml)		3.3475	35.0132	345.879	404.958	14.5889	663.169	260.02	633.404	383.335	9.364	4.5237	336.515	0.565832	250.068	258.211	0.434168	403.149	39.2087	624.039	2.43598	0.392087	1.04699	1.04699	0.607913	9.364
MITO 3	A	3	1A: O2 slope neg.	pmol/(s*ml)		3.194	13.1409	73.005	96.9141	24.6704	211.213	94.3589	191.273	118.542	0	0.9126	73.005	0.389769	72.7312	114.298	0.610231	116.854	44.6749	191.273	2.02708	0.446749	1.10425	1.10425	0.553251	0
	B	3	1B: O2 slope neg.	pmol/(s*ml)		5.5146	15.2571	97.9305	126.285	22.4527	257.165	95.1732	212.359	136.579	2.1139	0	95.8166	0.422664	75.7801	130.88	0.577336	161.992	37.0086	210.245	2.23129	0.370086	1.21099	1.21099	0.629914	2.1139
MITO 4	A	4	1A: O2 slope neg.	pmol/(s*ml)		0.1849	17.1949	171.672	222.517	22.85	423.033	148.699	327.49	221.87	4.4374	0.1849	167.235	0.454751	105.62	200.515	0.545249	274.333	35.1508	323.052	2.20236	0.351508	1.29174	1.29174	0.648492	4.4374
	B	4	1B: O2 slope neg.	pmol/(s*ml)		0.0467	18.9509	191.563	250.049	23.3899	489.736	176.159	367.022	257.004	4.481	0	187.082	0.438368	110.018	239.687	0.561632	313.577	35.9703	362.541	2.08347	0.359703	1.33435	1.33435	0.640297	4.481
MITO 5	A	5	1A: O2 slope neg.	pmol/(s*ml)		3.4399	18.4378	109.984	148.511	25.942	341.511	143.833	245.378	193.826	1.1008	0	108.884	0.360681	51.5523	193	0.639319	197.678	42.1166	244.277	1.70599	0.421166	1.39178	1.39178	0.578834	1.1008
	B	5	1B: O2 slope neg.	pmol/(s*ml)		4.8827	27.5291	206.933	272.78	24.1391	556.534	249.343	475.156	351.693	1.8601	0	205.073	0.419521	123.462	283.754	0.580479	307.191	44.8028	473.296	1.90563	0.448028	1.17127	1.17127	0.551972	1.8601
					MEAN	3.25209	21.4794	184.003	226.74	19.927	432.767	159.001	377.51	236.82	3.70997	1.14323	180.293	0.45295	140.69	206.027	0.54705	273.766	36.821	373.8	2.45886	0.36821	1.16811	1.16811	0.63179	3.70997
					SD	1.93402	6.79829	81.4255	91.4508	5.26135	139.839	61.9249	139.725	89.2807	2.63464	1.67857	79.1985	0.0614577	70.2749	53.4195	0.0614577	88.4639	6.58155	137.644	0.727369	0.0658155	0.135817	0.135817	0.0658155	2.63464
CV[%] = 100*SD/mean	chamber	DUPLICATES total n=5				Baseline = STATE 1	after Mal+ Glut	after ADP	after cyt c		after suc: STATE 3/OXPHOS CAPACITY (P') non corrected for ROX	after oligo: leak respiration	after FCCP: ET capacity (E') non-corrected for ROX	after rotenone	after AA	after KCN	complex I corrected for ROX	CI control ratio	CI uncoupled	complex II	CII control ratio	proton leak	proton leak %	ET capacity (E) corrected for ROX	respiratory control ratio (RCR) = P/L	coupling control ratio (leak/OXPHOS)	Flux control ratio (FCR) = P/E	OXPHOS control ratio	OXPHOS coupling efficiency	ROX (non-mito)
MITO 1		A	1		CV [%]	29.3006	1.65504	8.99312	7.11061	11.9085	3.65479	4.63923	5.84612	13.3925			9.23838	4.88708	0.987521	0.120571	4.4816	3.30584	0.985278	5.91853	1.20852	0.985278	2.19367	2.19367	0.349161
		B	1
MITO 2		A	2			17.3711	14.1831	17.6845	18.275	3.61917	12.4634	16.6213	16.0604	13.563			16.8078	5.80775	20.0488	4.15492	6.91493	9.89585	4.2014	15.572	0.568562	4.2014	3.63327	3.63327	2.58354
		B	2
MITO 3		A	3			37.6849	10.5386	20.6218	18.6097	6.65549	13.8749	0.607598	7.38794	9.99853			19.1092	5.72609	2.90335	9.56465	3.9173	22.8928	13.2729	6.68229	6.78187	13.2729	6.5204	6.5204	9.16337
		B	3
MITO 4		A	4			84.3887	6.87039	7.74425	8.23926	1.65129	10.3348	11.9543	8.04986	10.3758			7.92178	2.59416	2.88466	12.5845	2.09317	9.43999	1.62949	8.14558	3.92327	1.62949	2.29451	2.29451	0.899225
		B	4
MITO 5		A	5			24.5167	27.9702	43.2624	41.7152	5.09098	33.8611	37.9509	45.0991	40.9259			43.3284	10.6655	58.1072	26.9207	6.82181	30.6761	4.3706	45.1356	7.81726	4.3706	12.1671	12.1671	3.35946
		B	5
					Mean CV [%]	38.6524	12.2435	19.6612	18.7899	5.78509	14.8378	14.3547	16.4887	17.6511	N/A	N/A	19.2811	5.93612	16.9863	10.6691	4.84576	15.2421	4.89194	16.2908	4.0599	4.89194	5.36179	5.36179	3.27095	N/A
					SD	26.6126	9.9371	14.2975	13.9067	3.88958	11.3334	14.5864	16.4776	13.1154			14.2681	2.9452	24.2562	10.2799	2.0468	11.1967	4.92176	16.574	3.23517	4.92176	4.18591	4.18591	3.51294
					Median	29.3006	10.5386	17.6845	18.275	5.09098	12.4634	11.9543	8.04986	13.3925			16.8078	5.72609	2.90335	9.56465	4.4816	9.89585	4.2014	8.14558	3.92327	4.2014	3.63327	3.63327	2.58354
					IQR lower	24.5167	6.87039	8.99312	8.23926	3.61917	10.3348	4.63923	7.38794	10.3758			9.23838	4.88708	2.88466	4.15492	3.9173	9.43999	1.62949	6.68229	1.20852	1.62949	2.29451	2.29451	0.899225
					IQR upper	37.6849	14.1831	20.6218	18.6097	6.65549	13.8749	16.6213	16.0604	13.563			19.1092	5.80775	20.0488	12.5845	6.82181	22.8928	4.3706	15.572	6.78187	4.3706	6.5204	6.5204	3.35946

## Sheet: homogenates
	chamber		chamber	DUPLICATES total n=5				Baseline = STATE 1	after Mal+ Glut	after ADP	after cyt c	% increase with cyt c	after suc: STATE 3/OXPHOS CAPACITY (P') non corrected for ROX	after oligo: leak respiration	after FCCP: ET capacity (E') non-corrected for ROX	after rotenone	after AA	after KCN	complex I corrected for ROX	CI control ratio	CI uncoupled	complex II	CII control ratio	proton leak	proton leak %	ET capacity (E) corrected for ROX	respiratory control ratio (RCR) = P/L	coupling control ratio (leak/OXPHOS)	Flux control ratio (FCR) = P/E	OXPHOS control ratio	OXPHOS coupling efficiency	ROX (non-mito)
		Abbreviation											P'	L'	E'		ROX		CI	CI/CI&II		CII	CII/CI&II			E	RCR	L/P	FCR	P/E	j≈P	ROX
1A: O2 slope neg.		HOM 1	A	1	1A: O2 slope neg.	pmol/(s*ml)		7.8981	55.6498	290.732	326.999	11.0911	584.187	191.779	578.876	150.291	16.4317	8.1704	274.3	0.516099	428.585	257.188	0.483901	392.408	32.8283	562.445	3.01846	0.328283	1.00917	1.00917	0.671717	16.4317
1B: O2 slope neg.			B	1	1B: O2 slope neg.	pmol/(s*ml)		4.9051	56.779	337.805	368.716	8.38352	607.123	194.215	603.606	125.219	15.502	9.1624	322.303	0.574812	478.387	238.407	0.425188	412.909	31.9893	588.104	3.10793	0.319893	1.00583	1.00583	0.680107	15.502
1A: O2 slope neg.		HOM 2	A	2	1A: O2 slope neg.	pmol/(s*ml)		15.7281	51.0712	324.913	335.624	3.19149	500.408	143.813	521.876	283.468	7.9545	0.4972	316.958	0.657942	238.408	164.784	0.342058	356.595	28.7392	513.921	3.62885	0.287392	0.958864	0.958864	0.712608	7.9545
1B: O2 slope neg.			B	2	1B: O2 slope neg.	pmol/(s*ml)		11.6585	59.8291	324.677	350.75	7.43364	523.55	158.339	495.081	281.974	11.7489	3.5247	312.928	0.644246	213.107	172.799	0.355754	365.21	30.2434	483.332	3.12671	0.302434	1.0575	1.0575	0.697566	11.7489
1A: O2 slope neg.		HOM 3	A	3	1A: O2 slope neg.	pmol/(s*ml)		5.4846	45.4304	195.616	219.017	10.6844	392.329	121.574	338.123	213.029	1.4625	0	194.154	0.528358	125.094	173.312	0.471642	270.754	30.9879	336.661	2.7812	0.309879	1.16031	1.16031	0.690121	1.4625
1B: O2 slope neg.			B	3	1B: O2 slope neg.	pmol/(s*ml)		3.0423	38.2127	198.3	217.338	8.75927	384.755	121.506	309.205	189.22	9.0346	0	189.266	0.530628	119.985	167.417	0.469372	263.248	31.5802	300.17	2.54476	0.315802	1.24434	1.24434	0.684198	9.0346
1A: O2 slope neg.		HOM 4	A	4	1A: O2 slope neg.	pmol/(s*ml)		9.6147	57.5509	307.304	350.433	12.3073	573.907	210.928	580.362	326.625	9.7978	0	297.507	0.571052	253.737	223.473	0.428948	362.978	36.7531	570.564	2.75146	0.367531	0.988877	0.988877	0.632469	9.7978
1B: O2 slope neg.			B	4	1B: O2 slope neg.	pmol/(s*ml)		8.0199	58.5357	305.123	352.09	13.3394	535.579	212.48	510.782	309.272	8.2042	0	296.919	0.618056	201.51	183.489	0.381944	323.099	39.673	502.578	2.4039	0.39673	1.04855	1.04855	0.60327	8.2042
1A: O2 slope neg.		HOM 5	A	5	1A: O2 slope neg.	pmol/(s*ml)		14.2622	53.3681	258.835	278.406	7.02972	417.237	125.599	407.944	226.078	10.1215	1.0122	248.714	0.641768	181.866	138.831	0.358232	291.638	30.1026	397.822	3.24799	0.301026	1.02278	1.02278	0.698974	10.1215
1B: O2 slope neg.			B	5	1B: O2 slope neg.	pmol/(s*ml)		6.3978	64.5762	334.526	341.614	2.07492	554.076	165.1	554.72	293.009	11.0926	2.0252	323.433	0.603539	261.711	212.462	0.396461	388.976	29.7973	543.627	3.35991	0.297973	0.998838	0.998838	0.702027	11.0926
1A: O2 slope neg.							MEAN	8.70113	54.1003	287.783	314.099	8.42948	507.315	164.533	490.058	239.819	10.135	2.43921	277.648	0.58865	250.239	193.216	0.41135	342.782	32.2694	479.923	2.99712	0.322694	1.04951	1.04951	0.677306	10.135
1B: O2 slope neg.							SD	4.12414	7.60858	53.1843	55.9305	3.68469	81.6217	36.1407	103.88	69.5107	4.17658	3.48017	50.8562	0.0522458	117.945	37.6531	0.0522458	52.8444	3.41237	101.129	0.378103	0.0341237	0.0875656	0.0875656	0.0341237	4.17658
		CV[%] = 100*SD/mean	chamber	DUPLICATES total n=5				Baseline = STATE 1	after Mal+ Glut	after ADP	after cyt c	% cyt c	after suc: STATE 3/OXPHOS CAPACITY (P') non corrected for ROX	after oligo: leak respiration	after FCCP: ET capacity (E') non-corrected for ROX	after rotenone	after AA	after KCN	complex I corrected for ROX	CI control ratio	CI uncoupled	complex II	CII control ratio	proton leak	proton leak %	ET capacity (E) corrected for ROX	respiratory control ratio (RCR) = P/L	coupling control ratio (leak/OXPHOS)	Flux control ratio (FCR) = P/E	OXPHOS control ratio	OXPHOS coupling efficiency	ROX (non-mito)
		HOM 1		A	1		CV [%]	33.06	1.42039	10.5915	8.47999	19.6617	2.7228	0.892582	2.95766	12.8694			11.3788	7.61139	7.76544	5.35915	9.1337	3.60003	1.83044	3.15402	2.06535	1.83044	0.234954	0.234954	0.877663
				B	1
		HOM 2		A	2			21.015	11.1682	0.0513358	3.11664	56.4634	3.19617	6.79894	3.72616	0.373686			0.904857	1.48738	7.92453	3.35788	2.77559	1.68803	3.60669	4.33787	10.5118	3.60669	6.91821	6.91821	1.50855
				B	2
		HOM 3		A	3			40.5063	12.2035	0.963772	0.54416	14.0024	1.37843	0.0396197	6.31774	8.3709			1.80275	0.303112	2.94789	2.44683	0.341113	1.98786	1.33881	8.10342	6.2782	1.33881	4.94147	4.94147	0.609516
				B	3
		HOM 4		A	4			12.7896	1.19972	0.503658	0.333542	5.69147	4.88546	0.518278	9.01817	3.85943			0.139774	5.59025	16.224	13.8948	8.19765	8.22034	5.40305	8.95945	9.53422	5.40305	4.14184	4.14184	3.34159
				B	4
		HOM 5		A	5			53.8332	13.4391	18.04	14.4171	76.9625	19.9234	19.2165	21.5623	18.2348			18.4689	4.34148	25.4562	29.6418	7.16379	20.2253	0.72066	21.9023	2.39542	0.72066	1.6749	1.6749	0.308118
				B	5
							Mean CV [%]	32.2408	7.88617	6.03006	5.37828	34.5563	6.42125	5.49319	8.71641	8.74165	N/A	N/A	6.53901	3.86672	12.0636	10.9401	5.52237	7.14431	2.57993	9.29141	6.15699	2.57993	3.58228	3.58228	1.32909	N/A
							SD	16.1214	6.05724	8.0156	6.02606	30.6418	7.6514	8.15002	7.56517	7.09146			8.07575	2.98241	8.87939	11.3936	3.78429	7.76517	1.9094	7.46259	3.91394	1.9094	2.65196	2.65196	1.20896
							Median	33.06	11.1682	0.963772	3.11664	19.6617	3.19617	0.892582	6.31774	8.3709			1.80275	4.34148	7.92453	5.35915	7.16379	3.60003	1.83044	8.10342	6.2782	1.83044	4.14184	4.14184	0.877663
							IQR lower	21.015	1.42039	0.503658	0.54416	14.0024	2.7228	0.518278	3.72616	3.85943			0.904857	1.48738	7.76544	3.35788	2.77559	1.98786	1.33881	4.33787	2.39542	1.33881	1.6749	1.6749	0.609516
							IQR upper	40.5063	12.2035	10.5915	8.47999	56.4634	4.88546	6.79894	9.01817	12.8694			11.3788	5.59025	16.224	13.8948	8.19765	8.22034	3.60669	8.95945	9.53422	3.60669	4.94147	4.94147	1.50855
