# Supplementary material for: High resolution respirometry to assess function of mitochondria in native homogenates of human heart muscle
Source: PLoS One. 2020 Jan 15;15(1):e0226142. doi: 10.1371/journal.pone.0226142 (PMC6961865; doi:10.1371/journal.pone.0226142)
Supplement: S1 Data — (ZIP) [file pone.0226142.s003.zip › Raw_data_freezing_thawing.xlsx]

## Sheet: List1
			chamber				Baseline = STATE 1	after Mal+ Glut	after ADP	after cyt c	% increase with cyt c	after suc: STATE 3/OXPHOS CAPACITY (P') non corrected for ROX	after oligo: leak respiration	after FCCP: ET capacity (E') non-corrected for ROX	after rotenone	after AA	after KCN	complex I corrected for ROX	CI control ratio		complex II	CII control ratio	proton leak	proton leak %	ET capacity (E) corrected for ROX	respiratory control ratio (RCR) = P/L	ROX (non-mito)
Abbreviation				CS								IIIp	L'	E'		ROX		CI coupled	CI/CI&II	CI uncoupled	CII coupled	CII/CI&II			IIIu	RCR	ROX	AA-KCN
	SAMPLE 1	homogenate fresh	ventricle	A	1A: O2 slope neg.	consumption	-0.0926	13.9806	111.104	127.862	13.1065	191.006	67.4957	177.859	100.086	0.9259	-0.4629	110.178	0.635684	77.7728	63.1441	0.364316	66.5698	35.3369	176.933	2.63512	0.9259	1.3888
	SAMPLE 2	homogenate fresh	ventricle	A	1A: O2 slope neg.	consumption	0.9223	14.5721	104.31	115.746	9.88047	169.423	54.138	157.803	23.426	1.2912	1.1067	103.019	0.657445	134.377	53.6769	0.342555	52.8468	31.9543	156.511	2.91482	1.2912	0.1845
	SAMPLE 3	homogenate fresh	ventricle	A	1A: O2 slope neg.	consumption	8.0438	19.3612	132.629	151.803	12.6309	223.636	62.8539	222.046	33.017	1.8707	2.7124	130.758	0.645429	189.029	71.833	0.354571	60.9832	28.1054	220.176	3.53274	1.8707	-0.8417
	SAMPLE 1	homogenate frozen and thawed	ventricle	A	1A: O2 slope neg.	consumption	3.342	16.1529	35.1837	46.7878	24.8016	99.7955	62.7551	98.96	19.4949	3.1563	4.0847	32.0274	0.376637	79.4651	53.0077	0.623363	59.5988	62.8837	95.8037	1.57692	3.1563	-0.9284
	SAMPLE 2	homogenate frozen and thawed	ventricle	A	1A: O2 slope neg.	consumption	3.2574	13.1227	17.8692	19.9167	10.2803	71.3839	60.1225	75.665	15.8217	4.5604	5.3049	13.3088	0.205459	59.8433	51.4672	0.794541	55.5621	84.2242	71.1046	1.25851	4.5604	-0.7445
	SAMPLE 3	homogenate frozen and thawed	ventricle	A	1A: O2 slope neg.	consumption	1.2083	20.2625	19.2401	28.4419	32.353	83.002	68.781	90.9025	22.7721	8.2723	4.8333	10.9678	0.167376	68.1304	54.5601	0.832624	60.5087	82.8667	82.6302	1.32162	8.2723	3.439
	SAMPLE 1	muscle frozen and thawed	ventricle	A	1A: O2 slope neg.	consumption	5.0383	36.854	77.0669	102.818	25.0454	258.072	169.062	260.591	179.885	6.0646	-1.3995	71.0023	0.313814	80.7057	155.253	0.686186	162.997	65.5098	254.526	1.54139	6.0646	7.4641
	SAMPLE 2	muscle frozen and thawed	ventricle	A	1A: O2 slope neg.	consumption	0.094	23.864	55.4321	73.2831	24.359	175.879	112.367	177.946	135.198	4.9795	-0.9395	50.4526	0.32965	42.7484	102.596	0.67035	107.388	63.8889	172.967	1.58361	4.9795	5.919
	SAMPLE 3	muscle frozen and thawed	ventricle	A	1A: O2 slope neg.	consumption	-0.5579	35.6101	76.7988	91.8611	16.3968	229.188	139.93	223.423	82.0985	5.7646	0.7438	71.0342	0.340919	141.325	137.327	0.659081	134.166	61.0548	217.659	1.59668	5.7646	5.0208
						MEAN	2.95783	15.9713	116.014	131.804	11.8726	194.689	61.4959	185.903	52.1764	1.3626	1.11873	114.652	0.646186	133.726	62.8847	0.353814	60.1333	31.7989	184.54	3.02756	1.3626	0.243867
						SD	4.43371	2.9506	14.7843	18.3488	1.74156	27.2934	6.78161	32.8686	41.7673	0.47643	1.58768	14.4007	0.0109006	55.6312	9.08083	0.0109006	6.90087	3.61825	32.5067	0.459308	0.47643	1.11643
						MEAN	2.60257	16.5127	24.0977	31.7155	22.4783	84.7271	63.8862	88.5092	19.3629	5.32967	4.74097	18.768	0.249824	69.1463	53.0117	0.750176	58.5565	76.6582	83.1795	1.38569	5.32967	0.5887
						SD	1.20821	3.58347	9.62522	13.7314	11.2182	14.2841	4.43869	11.8305	3.47708	2.64333	0.615318	11.5425	0.111462	9.85027	1.54645	0.111462	2.63286	11.9483	12.3587	0.168595	2.64333	2.47014
						MEAN	1.5248	32.1094	69.7659	89.3208	21.9337	221.046	140.453	220.653	132.394	5.6029	-0.531733	64.163	0.328128	88.2596	131.725	0.671872	134.85	63.4845	215.051	1.57389	5.6029	6.13463
						SD	3.06019	7.16773	12.4142	14.9305	4.80737	41.6965	28.3509	41.3918	48.9535	0.560331	1.12833	11.8736	0.0136163	49.7204	26.7717	0.0136163	27.8111	2.25485	40.8422	0.0288957	0.560331	1.23584
