# Supplementary material for: High resolution respirometry to assess function of mitochondria in native homogenates of human heart muscle
Source: PLoS One. 2020 Jan 15;15(1):e0226142. doi: 10.1371/journal.pone.0226142 (PMC6961865; doi:10.1371/journal.pone.0226142)
Supplement: S1 Data — (ZIP) [file pone.0226142.s003.zip › Raw_Data_Homogenates_durability.xlsx]

## Sheet: List1
HOMOGENATE PREPARED AT TIME = 0 AND THEN MEASURED IN DIFFERENT TIMES			chamber			Baseline = STATE 1	after Mal+ Glut	after ADP	after cyt c	after suc: STATE 3/OXPHOS CAPACITY (P') non corrected for ROX	after oligo: leak respiration	after FCCP: ET capacity (E') non-corrected for ROX	after rotenone	after AA	after KCN	% increase with cyt c	complex I corrected for ROX	CI control ratio		complex II	CII control ratio	proton leak	proton leak %	ET capacity (E) corrected for ROX	respiratory control ratio (RCR) = P/L	ROX (non-mito)
Abbreviation										P'	L'	E'		ROX			CI coupled	CI/CI&II	CI uncoupled	CII coupled	CII/CI&II			E	RCR	ROX
SAMPLE 1	Measurement 1	ventricle	A	1A: O2 slope neg.	conc.	183.801	171.877	131.949	90.2179	85.4976	133.789	79.931	80.0548	65.7739	68.9704
	time 0 hours:		A	1B: O2 slope neg.	consumption	21.7678	51.7549	307.278	355.691	541.123	203.271	546.723	291.155	7.3613	1.5806	13.611	299.916	0.61794	255.568	185.432	0.38206	195.91	37.5647	539.362	2.68962	7.3613
		atrium	B	1A: O2 slope neg.	conc.	190.356	182.625	157.129	125.595	112.297	78.487	107.234	76.9588	67.6021	71.0906
			B	1B: O2 slope neg.	consumption	8.1444	35.5266	177.399	184.607	301.157	100.448	343.564	183.999	2.0595	2.3404	3.90467	175.339	0.600706	159.565	116.55	0.399294	98.3885	33.3541	341.504	3.42032	2.0595
	Measurement 2	ventricle	A	1A: O2 slope neg.	conc.	181.56	170.96	136.316	101.439	44.8224	59.6679	92.5752	112.522	101.187	101.757
	time 2 hours:		A	1B: O2 slope neg.	consumption	16.4709	45.2496	265.163	312.222	484.08	165.885	471.365	251.226	7.3304	2.8055	15.0725	257.832	0.600042	220.139	171.858	0.399958	158.555	34.2681	464.035	2.84152	7.3304
		atrium	B	1A: O2 slope neg.	conc.	187.923	179.741	157.596	139.607	100.346	148.385	113.612	89.5375	79.3722	80.5005
			B	1B: O2 slope neg.	consumption	12.8611	31.3199	148.365	169.044	273.829	83.4581	294.972	161.272	2.637	-0.3238	12.2332	145.728	0.581718	133.7	104.785	0.418282	80.8211	30.4781	292.335	3.53437	2.637
	Measurement 3	ventricle	A	1A: O2 slope neg.	conc.	185.49	178.381	145.596	114.388	65.7426	29.6808	89.0115	115.864	92.612	95.0129
	time 4 hours:		A	1B: O2 slope neg.	consumption	13.0485	41.8639	255.487	298.167	460.593	158.666	453.797	244.931	6.6149	3.0809	14.314	248.873	0.605089	208.866	162.426	0.394911	152.051	34.4482	447.182	2.86008	6.6149
		atrium	B	1A: O2 slope neg.	conc.	189.739	183.96	163.427	144.07	105.902	148.094	114.527	57.4912	52.9151	62.6128
			B	1B: O2 slope neg.	consumption	9.3637	33.0757	164.913	181.404	276.019	81.152	319.67	158.204	-0.9783	-3.3542	9.09092	165.891	0.636803	161.465	94.6152	0.363197	82.1303	29.4008	320.648	3.93915	-0.9783
	Measurement 4	ventricle	A	1A: O2 slope neg.	conc.	185.631	179.925	154.182	123.89	65.3021	149.177	133.984	110.645	109.053	112.279
	time 6 hours:		A	1B: O2 slope neg.	consumption	12.6304	41.4348	244.747	299.403	469.277	39.0269	157.834	71.0571	6.2697	2.4534	18.2549	238.477	0.584001	86.7769	169.874	0.415999	32.7572	8.31639	151.564	4.04424	6.2697
		atrium	B	1A: O2 slope neg.	conc.	190.072	186.063	169.25	152.06	117.933	152.197	137.547	116.977	115.634	118.084
			B	1B: O2 slope neg.	consumption	9.5159	32.8392	153.094	175.111	266.026	29.9471	145.817	60.454	11.1019	1.3994	12.5733	141.992	0.609653	85.3633	90.9143	0.390347	18.8452	11.2572	134.715	4.86916	11.1019
	Measurement 5	ventricle	A	1A: O2 slope neg.	conc.	186.462	180.772	155.41	124.218	67.4844	171.89	151.12	133.105	129.336	131.44
	time 12 hours:		A	1B: O2 slope neg.	consumption	5.2751	30.7867	204.593	248.113	387.176	35.4707	164.984	84.2202	8.6858	3.5471	17.5404	195.907	0.584849	80.764	139.063	0.415151	26.7849	9.16138	156.298	4.65128	8.6858
		atrium	B	1A: O2 slope neg.	conc.	188.313	183.687	170.954	153.602	121.758	177.121	164.402	155.716	152.843	155.541
			B	1B: O2 slope neg.	consumption	5.4526	21.9037	117.767	135.058	209.996	12.583	92.8345	50.2388	5.3128	-0.233	12.802	112.455	0.6001	42.5957	74.9387	0.3999	7.2702	5.99201	87.5217	7.37777	5.3128
SAMPLE 2	Measurement 1	ventricle	A	1A: O2 slope neg.	conc.	187.69	180.608	152.854	126.467	72.5605	51.7281	105.474	60.3593	57.1594	56.9918
	time 0 hours:		A	1B: O2 slope neg.	consumption	2.4133	38.0771	243.032	265.109	415.094	91.4833	390.781	92.1537	7.7763	1.3407	8.3277	235.256	0.610673	298.628	149.984	0.389327	83.707	22.0392	383.005	4.27162	7.7763
		atrium	B	1A: O2 slope neg.	conc.	189.995	185.831	170.977	158.403	135.962	162.429	136.464	108.024	104.156	103.929
			B	1B: O2 slope neg.	consumption	0.8269	21.0407	125.233	133.549	192.582	41.9895	231.907	87.1029	8.6827	1.6539	6.22635	116.551	0.663788	144.804	59.0334	0.336212	33.3068	21.8034	223.224	5.52297	8.6827
	Measurement 2	ventricle	A	1A: O2 slope neg.	conc.	187.489	178.95	150.448	125.649	76.2188	148.37	113.839	74.4598	71.4574	72.1731
	time 2 hours:		A	1B: O2 slope neg.	consumption	2.1484	39.9243	237.935	255.435	410.075	89.0241	378.923	83.116	2.775	1.7456	6.85125	235.16	0.603284	295.807	154.64	0.396716	86.2491	21.7092	376.148	4.25641	2.775
		atrium	B	1A: O2 slope neg.	conc.	189.524	184.932	171.555	160.488	140.287	155.044	133.61	115.299	112.106	112.705
			B	1B: O2 slope neg.	consumption	0.9199	21.6173	111.444	117.561	178.228	41.6708	214.149	68.7155	3.8635	-0.7819	5.20341	107.581	0.63942	145.434	60.6665	0.36058	37.8073	23.3806	210.286	5.13908	3.8635
	Measurement 3	ventricle	A	1A: O2 slope neg.	conc.	189.583	182.62	157.912	135.87	80.9975	147.157	115.561	84.1575	78.541	78.2798
	time 6 hours:		A	1B: O2 slope neg.	consumption	0.6317	37.001	204.859	225.165	376.598	73.8667	343.568	182.569	6.6331	2.6171	9.01806	198.226	0.566912	161	151.434	0.433088	67.2336	19.6142	336.935	4.65119	6.6331
		atrium	B	1A: O2 slope neg.	conc.	191.669	187.807	178.042	167.179	143.886	159.265	143.191	124.462	120.93	120.91
			B	1B: O2 slope neg.	consumption	3.1411	22.5421	92.9399	102.456	163.338	34.0903	193.686	76.911	3.834	0.8315	9.28772	89.1059	0.594087	116.775	60.8821	0.405913	30.2563	20.871	189.852	5.68157	3.834
	Measurement 4	ventricle	A	1A: O2 slope neg.	conc.	189.317	181.592	162.458	142.276	103.446	138.535	112.793	89.891	86.0882	86.0457
	time 12 hours:		A	1B: O2 slope neg.	consumption	2.3077	31.6747	154.075	173.442	321.996	90.3182	282.312	161.903	5.7014	0.905	11.1662	148.374	0.499695	120.409	148.554	0.500305	84.6168	28.0495	276.611	3.12575	5.7014
		atrium	B	1A: O2 slope neg.	conc.	192.151	188.167	181.394	173.534	159.859	146.728	133.162	118.885	116.821	116.857
			B	1B: O2 slope neg.	consumption	4.3179	16.6216	60.1721	69.6437	124.894	40.579	141.33	57.1078	4.225	-0.65	13.6001	55.9471	0.503132	84.2224	55.2506	0.496868	36.354	32.4907	137.105	3.48284	4.225
	Measurement 5	ventricle	A	1A: O2 slope neg.	conc.	191.773	183.924	170.233	157.172	109.998	80.6601	53.8749	75.9094	73.7033	73.6631
	time 24 hours:		A	1B: O2 slope neg.	consumption	3.4734	29.9808	109.868	126.321	275.585	95.4723	257.761	59.7787	4.1132	0.0914	13.0246	105.755	0.414695	197.983	149.264	0.585305	91.3591	34.6435	253.648	2.69986	4.1132
		atrium	B	1A: O2 slope neg.	conc.	194.767	190.843	185.217	179.54	159.873	146.256	134.56	106.1	104.948	104.943
			B	1B: O2 slope neg.	consumption	2.513	15.1712	48.9575	56.962	114.901	40.1154	126.768	23.5945	8.8421	-0.4654	14.0524	40.1154	0.409112	103.174	57.9393	0.590888	31.2733	34.9129	117.926	3.16009	8.8421
SAMPLE 3	Measurement 1	ventricle	A	1A: O2 slope neg.	conc.	183.657	176.112	138.517	102.978	49.1821	133.939	80.3604	96.7541	87.7242	148.242
	time 0 hours:		A	1B: O2 slope neg.	consumption	10.7396	42.1914	297.731	319.12	478.5	143.225	476.153	264.61	12.1836	0.9476	6.70249	285.548	0.641785	211.543	159.38	0.358215	131.041	29.9321	463.97	3.32451	12.1836
		atrium	B	1A: O2 slope neg.	conc.	191.07	187.875	172.122	153.352	128.215	107.232	81.2947	124.69	121.562	120.645
			B	1B: O2 slope neg.	consumption	0.2711	17.8944	142.974	149.978	225.849	51.4689	263.445	83.0552	3.8862	4.338	4.67007	139.088	0.647047	180.39	75.8703	0.352953	47.5827	22.7891	259.559	5.11853	3.8862
	Measurement 2	ventricle	A	1A: O2 slope neg.	conc.	183.456	175.913	134.665	90.3457	73.3589	137.916	91.9348	94.1155	80.0688	79.2613
	time 2 hours:		A	1B: O2 slope neg.	consumption	6.215	41.1912	268.196	298.954	397.713	129.29	421.438	235.897	8.3471	5.5345	10.2883	259.849	0.724605	185.542	98.759	0.275395	120.942	32.5083	413.091	3.25965	8.3471
		atrium	B	1A: O2 slope neg.	conc.	189.251	187.005	166.926	147.013	133.681	112.466	86.2997	124.389	120.842	120.015
			B	1B: O2 slope neg.	consumption	-0.5435	15.8056	138.718	146.825	193.653	50.9947	215.482	76.2656	4.2571	4.5288	5.52127	134.461	0.741694	139.216	46.8282	0.258306	46.7376	26.333	211.225	4.22558	4.2571
	Measurement 3	ventricle	A	1A: O2 slope neg.	conc.	181.41	168.177	155.348	144.438	125.541	97.432	67.3394	107.027	100.346	99.4323
	time 6 hours:		A	1B: O2 slope neg.	consumption	17.2284	36.5877	96.7964	105.456	180.853	101.194	244.099	152.245	17.7271	8.1608	8.21149	79.0693	0.511887	91.8545	75.3969	0.488113	83.467	55.9538	226.372	2.41219	17.7271
		atrium	B	1A: O2 slope neg.	conc.	185.397	177.973	171.396	165.611	157.411	145.505	133.103	122.905	118.134	116.79
			B	1B: O2 slope neg.	consumption	6.7783	21.7808	51.8312	53.7743	77.453	37.3708	111.435	49.3458	12.9691	6.959	3.61344	38.8621	0.621388	62.0889	23.6787	0.378612	24.4017	48.2496	98.4656	2.98187	12.9691
	Measurement 4	ventricle	A	1A: O2 slope neg.	conc.	182.993	178.432	151.601	128.943	98.3655	78.6732	47.82	94.9443	90.2631	90.1183
	time 12 hours:		A	1B: O2 slope neg.	consumption	11.3752	29.2831	146.141	165.145	243.036	95.387	237.554	134.766	14.7101	0.6853	11.5076	131.431	0.627891	102.788	77.8903	0.372109	80.6769	39.2481	222.844	2.49042	14.7101
		atrium	B	1A: O2 slope neg.	conc.	185.137	180.907	173.881	165.107	152.976	144.085	125.037	117.8	112.599	112.171
			B	1B: O2 slope neg.	consumption	2.8651	19.6466	63.2604	73.4475	97.8694	39.2023	99.0518	52.7549	11.3241	5.5484	13.8699	51.9363	0.680167	46.2969	24.4219	0.319833	27.8782	40.0557	87.7277	2.52668	11.3241
SAMPLE 4	Measurement 1	ventricle	A	1A: O2 slope neg.	conc.	187.266	176.175	150.181	128.582	87.1123	141.364	110.213	61.6479	52.8293	53.3979
	time 0 hours:		A	1B: O2 slope neg.	consumption	7.9842	31.7059	161.852	175.652	309.583	89.9026	332.104	168.729	-2.123	-0.6	7.85606	163.975	0.550426	163.375	133.931	0.449574	92.0256	29.0399	334.227	3.69405	-2.123
		atrium	B	1A: O2 slope neg.	conc.	190.466	183.424	170.121	157.846	137.491	123.959	101.679	64.3881	62.3979	62.7836
			B	1B: O2 slope neg.	consumption	6.0614	17.6792	83.1611	95.0543	159.526	64.5635	157.597	86.2377	-0.4592	1.0102	12.512	83.6203	0.564651	71.3596	64.4716	0.435349	65.0227	40.4721	158.056	2.44097	-0.4592
	Measurement 2	ventricle	A	1A: O2 slope neg.	conc.	190.226	184.412	159.507	133.037	87.1162	165.204	139.507	99.478	93.8016	93.916
	time 2 hours:		A	1B: O2 slope neg.	consumption	1.2807	27.2613	196.501	204.642	295.94	69.7083	234.923	114.58	2.1955	0.9148	3.97855	194.305	0.680333	120.343	91.2978	0.319667	67.5128	23.5549	232.727	3.37008	2.1955
		atrium	B	1A: O2 slope neg.	conc.	193.437	189.391	171.048	147.008	121.377	172.847	150.244	125.09	122.618	122.574
			B	1B: O2 slope neg.	consumption	4.2467	19.4793	132.662	151.772	200.424	53.545	152.603	78.148	2.6311	2.6772	12.5913	130.031	0.727719	74.4552	48.652	0.272281	50.9139	26.7158	149.972	2.85	2.6311
	Measurement 3	ventricle	A	1A: O2 slope neg.	conc.	192.658	186.643	166.201	143.486	108.555	163.692	132.326	103.579	100.251	100.484
	time 4 hours:		A	1B: O2 slope neg.	consumption	3.0435	32.1413	190.727	201.886	296.143	64.0982	251.966	89.1841	2.1673	-4.3808	5.52762	188.559	0.666721	162.782	94.2566	0.333279	61.9309	21.6444	249.798	3.93093	2.1673
		atrium	B	1A: O2 slope neg.	conc.	192.898	190.163	175.523	161.766	139.831	130.131	154.239	135.908	135.06	135.341
			B	1B: O2 slope neg.	consumption	7.2085	16.5426	118.108	135.76	181.275	54.8955	147.035	49.9974	0.7393	-0.5545	13.0021	117.369	0.720567	97.0374	45.5152	0.279433	54.1562	30.283	146.296	2.67845	0.7393
	Measurement 4	ventricle	A	1A: O2 slope neg.	conc.	191.229	185.359	161.759	134.961	91.1793	155.445	129.349	98.5304	92.4781	92.543
	time 6 hours:		A	1B: O2 slope neg.	consumption	3.2928	33.9337	191.437	210.737	320.953	87.3496	268.726	145.064	4.2074	1.2805	9.15797	187.23	0.629459	123.661	110.216	0.370541	83.1422	27.2157	264.518	3.07644	4.2074
		atrium	B	1A: O2 slope neg.	conc.	190.492	188.666	172.6	158.333	135.11	169.531	151.525	133.389	131.57	131.407
			B	1B: O2 slope neg.	consumption	11.688	17.395	112.771	132.22	177.739	55.2439	147.926	72.1366	4.2004	3.1046	14.7099	108.57	0.704593	75.7892	45.5191	0.295407	51.0435	31.0814	143.725	2.67769	4.2004
	Measurement 5	ventricle	A	1A: O2 slope neg.	conc.	194.071	189.334	172.902	154.324	110.949	159.01	126.351	94.8195	91.0084	91.311
	time 12 hours:		A	1B: O2 slope neg.	consumption	1.2955	27.1591	145.882	167.859	288.34	84.1145	269.185	159.994	5.4596	1.4343	13.0927	140.422	0.538216	109.192	120.481	0.461784	78.6549	29.172	263.725	3.20022	5.4596
		atrium	B	1A: O2 slope neg.	conc.	193.503	191.109	175.688	162.461	142.18	131.878	151.159	134.932	131.279	130.628
			B	1B: O2 slope neg.	consumption	4.0104	14.4561	99.0478	118.494	168.157	63.8867	136.354	98.3016	1.8653	6.6685	16.4108	97.1825	0.661798	38.0523	49.6637	0.338202	62.0214	37.9922	134.489	2.13431	1.8653
