# Supplementary material for: High resolution respirometry to assess function of mitochondria in native homogenates of human heart muscle
Source: PLoS One. 2020 Jan 15;15(1):e0226142. doi: 10.1371/journal.pone.0226142 (PMC6961865; doi:10.1371/journal.pone.0226142)
Supplement: S1 Data — (ZIP) [file pone.0226142.s003.zip › Raw_data_Isolated_mitochondria_vs_homogenates_citrate_synthase.xlsx]

## Sheet: List1
			chamber				Baseline = STATE 1	after Mal+ Glut	after ADP	after cyt c	% increase with cyt c	after suc: STATE 3/OXPHOS CAPACITY (P') non corrected for ROX		after oligo: leak respiration	after FCCP: ET capacity (E') non-corrected for ROX	after rotenone	after AA	after KCN	complex I corrected for ROX	CI control ratio		complex II	CII control ratio	proton leak	proton leak %	ET capacity (E) corrected for ROX	respiratory control ratio (RCR) = P/L	ROX (non-mito)
Abbreviation				CS								IIIp		L'	E'		ROX		CI coupled	CI/CI&II	CI uncoupled	CII coupled	CII/CI&II			IIIu	RCR	ROX	AA-KCN	OXPHOS/CS	ETC/CS
SAMPLE 1	Measurement 1	MITO 1	A	0.51054	1B: O2 slope neg.	consumption	5.6107	20.5576	175.144	205.666	14.8407	404.06		104.987	392.48	176.131	4.8925	3.2318	170.251	0.461829	216.349	198.394	0.538171	100.095	25.9831	387.587	3.73835	4.8925	1.6607	791.437	759.171
	isolated mito:	MITO 2	B	0.3957	1B: O2 slope neg.	consumption	3.6848	20.082	198.931	227.442	12.5354	425.499		112.109	426.328	212.98	4.8823	2.5793	194.049	0.49489	213.348	198.056	0.50511	107.227	26.3477	421.446	3.80279	4.8823	2.303	1075.31	1065.06
	Measurement 2	HOM 1	A	1.00278	1B: O2 slope neg.	consumption	7.8981	55.6498	290.732	326.999	11.0911	584.187		191.779	578.876	150.291	16.4317	8.1704	274.3	0.516099	428.585	257.188	0.483901	175.347	32.8283	562.445	3.01846	16.4317	8.2613	582.567	560.885
	homogenates:	HOM 2	B	0.97834	1B: O2 slope neg.	consumption	4.9051	56.779	337.805	368.716	8.38352	607.123		194.215	603.606	125.219	15.502	9.1624	322.303	0.574812	478.387	238.407	0.425188	178.713	31.9893	588.104	3.10793	15.502	6.3396	620.565	601.125
SAMPLE 2	Measurement 1	MITO 1	A	0.96112	1B: O2 slope neg.	consumption	2.6151	28.6304	268.991	312.275	13.8608	555.746		205.328	504.212	316.242	3.9677	0	265.023	0.521192	187.969	243.471	0.478808	201.36	36.9463	500.244	2.45564	3.9677	3.9677	578.228	520.48
	isolated mito:	MITO 2	B	0.94868	1B: O2 slope neg.	consumption	3.3475	35.0132	345.879	404.958	14.5889	663.169		260.02	633.404	383.335	9.364	4.5237	336.515	0.565832	250.068	258.211	0.434168	250.656	39.2087	624.039	2.43598	9.364	4.8403	699.044	657.798
	Measurement 2	HOM 1	A	1.05846	1B: O2 slope neg.	consumption	15.7281	51.0712	324.913	335.624	3.19149	500.408		143.813	521.876	283.468	7.9545	0.4972	316.958	0.657942	238.408	164.784	0.342058	135.858	28.7392	513.921	3.62885	7.9545	7.4573	472.77	485.537
	homogenates:	HOM 2	B	1.03846	1B: O2 slope neg.	consumption	11.6585	59.8291	324.677	350.75	7.43364	523.55		158.339	495.081	281.974	11.7489	3.5247	312.928	0.644246	213.107	172.799	0.355754	146.59	30.2434	483.332	3.12671	11.7489	8.2242	504.16	465.432
SAMPLE 3	Measurement 1	MITO 1	A	0.46772	1B: O2 slope neg.	consumption	3.194	13.1409	73.005	96.9141	24.6704	211.213		94.3589	191.273	118.542	0	0.9126	73.005	0.389769	72.7312	114.298	0.610231	94.3589	44.6749	191.273	2.02708	0	-0.9126	451.579	408.948
	isolated mito:	MITO 2	B	0.62952	1B: O2 slope neg.	consumption	5.5146	15.2571	97.9305	126.285	22.4527	257.165		95.1732	212.359	136.579	2.1139	0	95.8166	0.422664	75.7801	130.88	0.577336	93.0593	37.0086	210.245	2.23129	2.1139	2.1139	408.51	333.977
	Measurement 2	HOM 1	A	1.06182	1B: O2 slope neg.	consumption	5.4846	45.4304	195.616	219.017	10.6844	392.329		121.574	338.123	213.029	1.4625	0	194.154	0.528358	125.094	173.312	0.471642	120.112	30.9879	336.661	2.7812	1.4625	1.4625	369.487	317.06
	homogenates:	HOM 2	B	1.10046	1B: O2 slope neg.	consumption	3.0423	38.2127	198.3	217.338	8.75927	384.755		121.506	309.205	189.22	9.0346	0	189.266	0.530628	119.985	167.417	0.469372	112.472	31.5802	300.17	2.54476	9.0346	9.0346	349.631	272.768
SAMPLE 4	Measurement 1	MITO 1	A	0.68228	1B: O2 slope neg.	consumption	0.1849	17.1949	171.672	222.517	22.85	423.033		148.699	327.49	221.87	4.4374	0.1849	167.235	0.454751	105.62	200.515	0.545249	144.262	35.1508	323.052	2.20236	4.4374	4.2525	620.028	473.489
	isolated mito:	MITO 2	B	0.6354	1B: O2 slope neg.	consumption	0.0467	18.9509	191.563	250.049	23.3899	489.736		176.159	367.022	257.004	4.481	0	187.082	0.438368	110.018	239.687	0.561632	171.678	35.9703	362.541	2.08347	4.481	4.481	770.753	570.572
	Measurement 2	HOM 1	A	1.17426	1B: O2 slope neg.	consumption	9.6147	57.5509	307.304	350.433	12.3073	573.907		210.928	580.362	326.625	9.7978	0	297.507	0.571052	253.737	223.473	0.428948	201.131	36.7531	570.564	2.75146	9.7978	9.7978	488.739	485.893
	homogenates:	HOM 2	B	1.15498	1B: O2 slope neg.	consumption	8.0199	58.5357	305.123	352.09	13.3394	535.579		212.48	510.782	309.272	8.2042	0	296.919	0.618056	201.51	183.489	0.381944	204.276	39.673	502.578	2.4039	8.2042	8.2042	463.713	435.14
SAMPLE 5	Measurement 1	MITO 1	A	0.79862	1B: O2 slope neg.	consumption	3.4399	18.4378	109.984	148.511	25.942	341.511		143.833	245.378	193.826	1.1008	0	108.884	0.360681	51.5523	193	0.639319	142.732	42.1166	244.277	1.70599	1.1008	1.1008	427.627	305.874
	isolated mito:	MITO 2	B	0.8724	1B: O2 slope neg.	consumption	4.8827	27.5291	206.933	272.78	24.1391	556.534		249.343	475.156	351.693	1.8601	0	205.073	0.419521	123.462	283.754	0.580479	247.483	44.8028	473.296	1.90563	1.8601	1.8601	637.934	542.521
	Measurement 2	HOM 1	A	1.24724	1B: O2 slope neg.	consumption	14.2622	53.3681	258.835	278.406	7.02972	417.237		125.599	407.944	226.078	10.1215	1.0122	248.714	0.641768	181.866	138.831	0.358232	115.478	30.1026	397.822	3.24799	10.1215	9.1093	334.529	318.962
	homogenates:	HOM 2	B	1.26634	1B: O2 slope neg.	consumption	6.3978	64.5762	334.526	341.614	2.07492	554.076		165.1	554.72	293.009	11.0926	2.0252	323.433	0.603539	261.711	212.462	0.396461	154.007	29.7973	543.627	3.35991	11.0926	9.0674	437.541	429.29
							0.25 mg muscle is in 20 µl of homogenates
							1.2 mg of muscle is in 20 µl of isolated mitochondria
							CS (20 µl):	CS in 1.2 mg	CS in 1.2 mg	CS in 0.25 mg	CS in 0.25 mg			CS in 1 mg of muscle:
							raw data	MITO 1	MITO 2	HOM 1	HOM 2			MITO 1	MITO 2	HOM 1	HOM 2
								0.025527	0.019785	0.050139	0.048917			0.0212725	0.0164875	0.200556	0.195668
								0.048056	0.047434	0.052923	0.051923			0.0400467	0.0395283	0.211692	0.207692
								0.023386	0.031476	0.053091	0.055023			0.0194883	0.02623	0.212364	0.220092
								0.034114	0.03177	0.058713	0.057749			0.0284283	0.026475	0.234852	0.230996
								0.039931	0.04362	0.062362	0.063317			0.0332758	0.03635	0.249448	0.253268
								Mitoch yield %						CS in 24 mg	CS in 24 mg	CS in 5 mg	CS in 5 mg
								10.6068	8.42626					MITO 1	MITO 2	HOM 1	HOM 2
								18.9174	19.0322					0.51054	0.3957	1.00278	0.97834
								9.17685	11.9177					0.96112	0.94868	1.05846	1.03846
								12.1048	11.4612					0.46772	0.62952	1.06182	1.10046
								13.3398	14.3524					0.68228	0.6354	1.17426	1.15498
														0.79862	0.8724	1.24724	1.26634
