# Supplementary material for: High resolution respirometry to assess function of mitochondria in native homogenates of human heart muscle
Source: PLoS One. 2020 Jan 15;15(1):e0226142. doi: 10.1371/journal.pone.0226142 (PMC6961865; doi:10.1371/journal.pone.0226142)
Supplement: S1 Data — (ZIP) [file pone.0226142.s003.zip › Raw_data_Muscle_biopsy_durability.xlsx]

## Sheet: Data
HOMOGENATES PREPARED AND MEASURED ALWAYS FRESH FROM THE MUSCLE SAMPLE AT DIFFERENT TIMES AFTER BIOPSY
sample0	sample	patient	order	substrate0	substrate	value	valueperc
time = 0	0	1	1	Malate	0	24.98
after 3 hours	1	1	1	Malate	0	25.4135
after 12 hours	2	1	1	Malate	0	24.0211
after 24 hours	3	1	1	Malate	0	17.0477
after 48 hours	4	1	1	Malate	0	15.6075
after 72 hours	5	1	1	Malate	0	13.1831
time = 0	0	1	1	Glutamate	1	29.1276
after 3 hours	1	1	1	Glutamate	1	22.8165
after 12 hours	2	1	1	Glutamate	1	22.5816
after 24 hours	3	1	1	Glutamate	1	15.5572
after 48 hours	4	1	1	Glutamate	1	17.1868
after 72 hours	5	1	1	Glutamate	1	15.4271
time = 0	0	1	1	ADP	2	126.125
after 3 hours	1	1	1	ADP	2	52.2182
after 12 hours	2	1	1	ADP	2	119.656
after 24 hours	3	1	1	ADP	2	73.8732
after 48 hours	4	1	1	ADP	2	79.4308
after 72 hours	5	1	1	ADP	2	81.7167
time = 0	0	1	1	Cytochrom c	3	151.482
after 3 hours	1	1	1	Cytochrom c	3	57.2267
after 12 hours	2	1	1	Cytochrom c	3	129.372
after 24 hours	3	1	1	Cytochrom c	3	87.1014
after 48 hours	4	1	1	Cytochrom c	3	90.8577
after 72 hours	5	1	1	Cytochrom c	3	97.0502
time = 0	0	1	1	Succinate	4
after 3 hours	1	1	1	Succinate	4	91.6369
after 12 hours	2	1	1	Succinate	4	203.594
after 24 hours	3	1	1	Succinate	4	170.104
after 48 hours	4	1	1	Succinate	4	158.954
after 72 hours	5	1	1	Succinate	4	191.576
time = 0	0	1	1	Oligomycine	5	20.4553
after 3 hours	1	1	1	Oligomycin	5	59.1744
after 12 hours	2	1	1	Oligomycin	5	55.9592
after 24 hours	3	1	1	Oligomycin	5	55.8008
after 48 hours	4	1	1	Oligomycin	5	48.9591
after 72 hours	5	1	1	Oligomycin	5	71.993
time = 0	0	1	1	FCCP	6	161.191
after 3 hours	1	1	1	FCCP	6	157.86	97.9335
after 12 hours	2	1	1	FCCP	6	230.044	142.715
after 24 hours	3	1	1	FCCP	6	143.089	88.7693
after 48 hours	4	1	1	FCCP	6	173.819	107.834
after 72 hours	5	1	1	FCCP	6	195.596	121.344
time = 0	0	1	1	Antimycin A	7	-1.5082
after 3 hours	1	1	1	Antimycin A	7	1.9477
after 12 hours	2	1	1	Antimycin A	7	4.1385
after 24 hours	3	1	1	Antimycin A	7	0.5589
after 48 hours	4	1	1	Antimycin A	7	6.5031
after 72 hours	5	1	1	Antimycin A	7	-2.3374
time = 0	0	1	2	Malate	0	28.6766
after 3 hours	1	1	2	Malate	0
after 12 hours	2	1	2	Malate	0
after 24 hours	3	1	2	Malate	0	17.7995
after 48 hours	4	1	2	Malate	0	14.7163
after 72 hours	5	1	2	Malate	0	14.6526
time = 0	0	1	2	Glutamate	1	27.3857
after 3 hours	1	1	2	Glutamate	1
after 12 hours	2	1	2	Glutamate	1
after 24 hours	3	1	2	Glutamate	1	20.4331
after 48 hours	4	1	2	Glutamate	1	20.4393
after 72 hours	5	1	2	Glutamate	1	24.36
time = 0	0	1	2	ADP	2	135.269
after 3 hours	1	1	2	ADP	2
after 12 hours	2	1	2	ADP	2
after 24 hours	3	1	2	ADP	2	89.8149
after 48 hours	4	1	2	ADP	2	81.8479
after 72 hours	5	1	2	ADP	2	82.7874
time = 0	0	1	2	Cytochrom c	3	165.144
after 3 hours	1	1	2	Cytochrom c	3
after 12 hours	2	1	2	Cytochrom c	3
after 24 hours	3	1	2	Cytochrom c	3	105.617
after 48 hours	4	1	2	Cytochrom c	3	97.4725
after 72 hours	5	1	2	Cytochrom c	3	95.7916
time = 0	0	1	2	Succinate	4
after 3 hours	1	1	2	Succinate	4
after 12 hours	2	1	2	Succinate	4
after 24 hours	3	1	2	Succinate	4	177.178
after 48 hours	4	1	2	Succinate	4	164.059
after 72 hours	5	1	2	Succinate	4	188.195
time = 0	0	1	2	Oligomycin	5	18.8104
after 3 hours	1	1	2	Oligomycin	5
after 12 hours	2	1	2	Oligomycin	5
after 24 hours	3	1	2	Oligomycin	5	56.3046
after 48 hours	4	1	2	Oligomycin	5	48.9634
after 72 hours	5	1	2	Oligomycin	5	56.779
time = 0	0	1	2	FCCP	6	167.91
after 3 hours	1	1	2	FCCP	6
after 12 hours	2	1	2	FCCP	6
after 24 hours	3	1	2	FCCP	6	171.457	102.112
after 48 hours	4	1	2	FCCP	6	180.501	107.499
after 72 hours	5	1	2	FCCP	6	193.415	115.189
time = 0	0	1	2	Antimycin A	7	-0.0922
after 3 hours	1	1	2	Antimycin A	7
after 12 hours	2	1	2	Antimycin A	7
after 24 hours	3	1	2	Antimycin A	7	-0.2724
after 48 hours	4	1	2	Antimycin A	7	5.723
after 72 hours	5	1	2	Antimycin A	7	-4.5789
time = 0	0	2	1	Malate	0	22.7103
after 3 hours	1	2	1	Malate	0	17.5448
after 12 hours	2	2	1	Malate	0	17.1009
after 24 hours	3	2	1	Malate	0	19.7903
after 48 hours	4	2	1	Malate	0	14.832
after 72 hours	5	2	1	Malate	0	9.4122
time = 0	0	2	1	Glutamate	1	21.1083
after 3 hours	1	2	1	Glutamate	1	16.9117
after 12 hours	2	2	1	Glutamate	1	14.0407
after 24 hours	3	2	1	Glutamate	1	20.0703
after 48 hours	4	2	1	Glutamate	1	16.2401
after 72 hours	5	2	1	Glutamate	1	9.8828
time = 0	0	2	1	ADP	2	65.9634
after 3 hours	1	2	1	ADP	2	50.4638
after 12 hours	2	2	1	ADP	2	24.6613
after 24 hours	3	2	1	ADP	2	94.2839
after 48 hours	4	2	1	ADP	2	45.0593
after 72 hours	5	2	1	ADP	2	20.048
time = 0	0	2	1	Cytochrom c	3	88.9564
after 3 hours	1	2	1	Cytochrom c	3	69.9981
after 12 hours	2	2	1	Cytochrom c	3	29.7916
after 24 hours	3	2	1	Cytochrom c	3	112.114
after 48 hours	4	2	1	Cytochrom c	3	59.328
after 72 hours	5	2	1	Cytochrom c	3	22.8716
time = 0	0	2	1	Succinate	4	146.91
after 3 hours	1	2	1	Succinate	4	137.826
after 12 hours	2	2	1	Succinate	4	51.2127
after 24 hours	3	2	1	Succinate	4	171.018
after 48 hours	4	2	1	Succinate	4	87.8656
after 72 hours	5	2	1	Succinate	4	54.026
time = 0	0	2	1	Oligomycin	5	51.263
after 3 hours	1	2	1	Oligomycin	5	47.3889
after 12 hours	2	2	1	Oligomycin	5	42.8423
after 24 hours	3	2	1	Oligomycin	5	51.156
after 48 hours	4	2	1	Oligomycin	5	39.6146
after 72 hours	5	2	1	Oligomycin	5	25.9777
time = 0	0	2	1	FCCP	6	151.81
after 3 hours	1	2	1	FCCP	6	126.34	83.2225
after 12 hours	2	2	1	FCCP	6	101.525	66.8765
after 24 hours	3	2	1	FCCP	6	154.402	101.707
after 48 hours	4	2	1	FCCP	6	112.46	74.0796
after 72 hours	5	2	1	FCCP	6	61.0852	40.2379
time = 0	0	2	1	Antimycin A	7	-1.7904
after 3 hours	1	2	1	Antimycin A	7	3.6175
after 12 hours	2	2	1	Antimycin A	7	9.5405
after 24 hours	3	2	1	Antimycin A	7	0.4668
after 48 hours	4	2	1	Antimycin A	7	6.1956
after 72 hours	5	2	1	Antimycin A	7	13.1771
time = 0	0	2	2	Malate	0	24.5875
after 3 hours	1	2	2	Malate	0
after 12 hours	2	2	2	Malate	0
after 24 hours	3	2	2	Malate	0	21.7552
after 48 hours	4	2	2	Malate	0	15.1213
after 72 hours	5	2	2	Malate	0	13.0027
time = 0	0	2	2	Glutamate	1	22.87
after 3 hours	1	2	2	Glutamate	1
after 12 hours	2	2	2	Glutamate	1
after 24 hours	3	2	2	Glutamate	1	19.4984
after 48 hours	4	2	2	Glutamate	1	16.57
after 72 hours	5	2	2	Glutamate	1	13.8211
time = 0	0	2	2	ADP	2	65.2654
after 3 hours	1	2	2	ADP	2
after 12 hours	2	2	2	ADP	2
after 24 hours	3	2	2	ADP	2	83.0488
after 48 hours	4	2	2	ADP	2	41.1081
after 72 hours	5	2	2	ADP	2	19.2768
time = 0	0	2	2	Cytochrom c	3	89.0393
after 3 hours	1	2	2	Cytochrom c	3
after 12 hours	2	2	2	Cytochrom c	3
after 24 hours	3	2	2	Cytochrom c	3	95.5964
after 48 hours	4	2	2	Cytochrom c	3	51.7926
after 72 hours	5	2	2	Cytochrom c	3	22.2774
time = 0	0	2	2	Succinate	4	152.587
after 3 hours	1	2	2	Succinate	4
after 12 hours	2	2	2	Succinate	4
after 24 hours	3	2	2	Succinate	4	133.149
after 48 hours	4	2	2	Succinate	4	78.7754
after 72 hours	5	2	2	Succinate	4	53.102
time = 0	0	2	2	Oligomycin	5	54.2371
after 3 hours	1	2	2	Oligomycin	5
after 12 hours	2	2	2	Oligomycin	5
after 24 hours	3	2	2	Oligomycin	5	37.0109
after 48 hours	4	2	2	Oligomycin	5	34.0455
after 72 hours	5	2	2	Oligomycin	5	24.6415
time = 0	0	2	2	FCCP	6	151.05
after 3 hours	1	2	2	FCCP	6
after 12 hours	2	2	2	FCCP	6
after 24 hours	3	2	2	FCCP	6	130.17	86.1765
after 48 hours	4	2	2	FCCP	6	92.629	61.3232
after 72 hours	5	2	2	FCCP	6	62.9222	41.6564
time = 0	0	2	2	Antimycin A	7	-3.7966
after 3 hours	1	2	2	Antimycin A	7
after 12 hours	2	2	2	Antimycin A	7
after 24 hours	3	2	2	Antimycin A	7	-7.7633
after 48 hours	4	2	2	Antimycin A	7	3.1691
after 72 hours	5	2	2	Antimycin A	7	11.1842
time = 0	0	3	1	Malate	0	20.6423
after 3 hours	1	3	1	Malate	0	12.7443
after 12 hours	2	3	1	Malate	0	23.235
after 24 hours	3	3	1	Malate	0	12.5481
after 48 hours	4	3	1	Malate	0	10.3144
after 72 hours	5	3	1	Malate	0	6.1099
time = 0	0	3	1	Glutamate	1	18.8756
after 3 hours	1	3	1	Glutamate	1	11.6596
after 12 hours	2	3	1	Glutamate	1	20.2126
after 24 hours	3	3	1	Glutamate	1	11.0815
after 48 hours	4	3	1	Glutamate	1	10.1285
after 72 hours	5	3	1	Glutamate	1	7.1601
time = 0	0	3	1	ADP	2	52.5355
after 3 hours	1	3	1	ADP	2	38.3232
after 12 hours	2	3	1	ADP	2	41.4641
after 24 hours	3	3	1	ADP	2	26.2952
after 48 hours	4	3	1	ADP	2	34.7529
after 72 hours	5	3	1	ADP	2	22.1485
time = 0	0	3	1	Cytochrom c	3	66.669
after 3 hours	1	3	1	Cytochrom c	3	47.5424
after 12 hours	2	3	1	Cytochrom c	3	47.7923
after 24 hours	3	3	1	Cytochrom c	3	30.8969
after 48 hours	4	3	1	Cytochrom c	3	44.231
after 72 hours	5	3	1	Cytochrom c	3	33.3182
time = 0	0	3	1	Succinate	4	153.422
after 3 hours	1	3	1	Succinate	4	93.1867
after 12 hours	2	3	1	Succinate	4	115.986
after 24 hours	3	3	1	Succinate	4	83.2994
after 48 hours	4	3	1	Succinate	4	100.077
after 72 hours	5	3	1	Succinate	4	68.4503
time = 0	0	3	1	Oligomycin	5	46.9565
after 3 hours	1	3	1	Oligomycin	5	28.3808
after 12 hours	2	3	1	Oligomycin	5	78.8667
after 24 hours	3	3	1	Oligomycin	5	57.3799
after 48 hours	4	3	1	Oligomycin	5	45.8106
after 72 hours	5	3	1	Oligomycin	5	27.1128
time = 0	0	3	1	FCCP	6	165.231
after 3 hours	1	3	1	FCCP	6	102.496	62.0321
after 12 hours	2	3	1	FCCP	6	124.487	75.3409
after 24 hours	3	3	1	FCCP	6	86.6802	52.4599
after 48 hours	4	3	1	FCCP	6	104.63	63.3236
after 72 hours	5	3	1	FCCP	6	62.6268	37.9025
time = 0	0	3	1	Antimycin A	7	-1.3947
after 3 hours	1	3	1	Antimycin A	7	0.1808
after 12 hours	2	3	1	Antimycin A	7	6.9894
after 24 hours	3	3	1	Antimycin A	7	0.8452
after 48 hours	4	3	1	Antimycin A	7	3.3452
after 72 hours	5	3	1	Antimycin A	7	2.6731
time = 0	0	3	2	Malate	0	20.9437
after 3 hours	1	3	2	Malate	0
after 12 hours	2	3	2	Malate	0	20.9612
after 24 hours	3	3	2	Malate	0	15.8521
after 48 hours	4	3	2	Malate	0	15.6714
after 72 hours	5	3	2	Malate	0	9.0666
time = 0	0	3	2	Glutamate	1	16.2291
after 3 hours	1	3	2	Glutamate	1
after 12 hours	2	3	2	Glutamate	1	19.766
after 24 hours	3	3	2	Glutamate	1	13.1032
after 48 hours	4	3	2	Glutamate	1	15.9431
after 72 hours	5	3	2	Glutamate	1	10.6986
time = 0	0	3	2	ADP	2	56.2126
after 3 hours	1	3	2	ADP	2
after 12 hours	2	3	2	ADP	2	41.4626
after 24 hours	3	3	2	ADP	2	50.1219
after 48 hours	4	3	2	ADP	2	43.3907
after 72 hours	5	3	2	ADP	2	28.7411
time = 0	0	3	2	Cytochrom c	3	70.9004
after 3 hours	1	3	2	Cytochrom c	3
after 12 hours	2	3	2	Cytochrom c	3	47.8981
after 24 hours	3	3	2	Cytochrom c	3	60.2929
after 48 hours	4	3	2	Cytochrom c	3	46.5612
after 72 hours	5	3	2	Cytochrom c	3	36.2663
time = 0	0	3	2	Succinate	4	152.499
after 3 hours	1	3	2	Succinate	4
after 12 hours	2	3	2	Succinate	4	127.054
after 24 hours	3	3	2	Succinate	4	131.856
after 48 hours	4	3	2	Succinate	4	101.456
after 72 hours	5	3	2	Succinate	4	79.0606
time = 0	0	3	2	Oligomycin	5	43.5194
after 3 hours	1	3	2	Oligomycin	5
after 12 hours	2	3	2	Oligomycin	5	80.3511
after 24 hours	3	3	2	Oligomycin	5	60.1097
after 48 hours	4	3	2	Oligomycin	5	36.8685
after 72 hours	5	3	2	Oligomycin	5	19.4025
time = 0	0	3	2	FCCP	6	154.766
after 3 hours	1	3	2	FCCP	6
after 12 hours	2	3	2	FCCP	6	131.467	84.9456
after 24 hours	3	3	2	FCCP	6	135.064	87.2695
after 48 hours	4	3	2	FCCP	6	110.606	71.4663
after 72 hours	5	3	2	FCCP	6	28.3784	18.3363
time = 0	0	3	2	Antimycin A	7	-1.4506
after 3 hours	1	3	2	Antimycin A	7
after 12 hours	2	3	2	Antimycin A	7	1.7468
after 24 hours	3	3	2	Antimycin A	7	5.4062
after 48 hours	4	3	2	Antimycin A	7	-7.7904
after 72 hours	5	3	2	Antimycin A	7	5.2586

## Sheet: Jelínek
1. MĚŘENÍ
	Malát	Glutámat	ADP	Cytochrom c	Sukcinát	Oligomycin	FCCP	Antimycin
ihned po odběru	24,98	29,1276	126,1252	151,4823		20,4553	161,1915	-1,5082
po 3h	25,4135	22.8165	52,2182	57,2267	91,6369	59,1744	157,8604	1.9477
po 12h	24.0211	22.5816	119.656	129.372	203.594	55.9592	230.044	4.1385
po 24h	17,0477	15,5572	73,8732	87,1014	170,1040	55,8008	143,0886	0,5589
po 48h	15,6075	17,1868	79,4308	90,8577	158,9545	48,9591	173,8187	6.5031
po 72h	13,1831	15,4271	81,7167	97,0502	191,5761	71,9930	195,5964	-2,3374
DUPLIKÁTY
	Malát	Glutámat	ADP	Cytochrom c	Sukcinát	Oligomycin	FCCP	Antimycin
ihned po odběru	28,6766	27,3857	135,2688	165,1442		18,8104	167,9104	-0,0922
po 3h
po 12h
po 24h	17,7995	20,4331	89,8149	105,6165	177,1778	56,3046	171,4565	-0,2724
po 48h	14,7163	20,4393	81,8479	97,4725	164,0591	48,9634	180,5013	5.723
po 72h	14,6526	24,3600	82,7874	95,7916	188,1948	56,7790	193,4148	-4,5789

## Sheet: Pošvec
1. MĚŘENÍ
	Malát	Glutámat	ADP	Cytochrom c	Sukcinát	Oligomycin	FCCP	Antimycin
ihned po odběru	22,7103	21,1083	65,9634	88,9564	146,9100	51,2630	151,8102	-1,7904
po 3h	17,5448	16,9117	50,4638	69,9981	137,8258	47,3889	126,3403	3.6175
po 12h	17,1009	14,0407	24,6613	29,7916	51,2127	42,8423	101,5254	9.5405
po 24h	19,7903	20,0703	94,2839	112,1139	171,0180	51,1560	154,4016	0,4668
po 48h	14,8320	16,2401	45,0593	59,3280	87,8656	39,6146	112,4604	6.1956
po 72h	9.4122	9.8828	20,0480	22,8716	54,0260	25,9777	61,0852	13,1771
DUPLIKÁTY
	Malát	Glutámat	ADP	Cytochrom c	Sukcinát	Oligomycin	FCCP	Antimycin
ihned po odběru	24,5875	22,8700	65,2654	89,0393	152,5872	54,2371	151,0504	-3,7966
po 3h
po 12h
po 24h	21,7552	19,4984	83,0488	95,5964	133,1488	37,0109	130,1699	-7,7633
po 48h	15,1213	16,5700	41,1081	51,7926	78,7754	34,0455	92,6290	3,1691
po 72h	13,0027	13,8211	19,2768	22,2774	53,1020	24,6415	62,9222	11,1842

## Sheet: Procházka
1. MĚŘENÍ
	Malát	Glutámat	ADP	Cytochrom c	Sukcinát	Oligomycin	FCCP	Antimycin
ihned po odběru	20,6423	18,8756	52,5355	66,6690	153,4224	46,9565	165,2312	-1,3947
po 3h	12.7443	11.6596	38,3232	47,5424	93,1867	28,3808	102,4964	0,1808
po 12h	23,2350	20,2126	41,4641	47,7923	115,9861	78,8667	124,4867	6.9894
po 24h	12.5481	11,0815	26,2952	30,8969	83,2994	57,3799	86,6802	0,8452
po 48h	10.3144	10,1285	34,7529	44,2310	100,0772	45,8106	104,6304	3.3452
po 72h	6.1099	7.1601	22,1485	33,3182	68,4503	27,1128	62,6268	2.6731
DUPLIKÁTY
	Malát	Glutámat	ADP	Cytochrom c	Sukcinát	Oligomycin	FCCP	Antimycin
ihned po odběru	20,9437	16,2291	56,2126	70,9004	152,4993	43,5194	154,7660	-1,4506
po 3h
po 12h	20,9612	19,7660	41,4626	47,8981	127,0540	80,3511	131,4669	1.7468
po 24h	15,8521	13,1032	50,1219	60,2929	131,8564	60,1097	135,0635	5.4062
po 48h	15,6714	15,9431	43,3907	46,5612	101,4563	36,8685	110,6055	-7,7904
po 72h	9,0666	10.6986	28,7411	36,2663	79,0606	19,4025	28,3784	5.2586
