# Supplementary material for: High resolution respirometry to assess function of mitochondria in native homogenates of human heart muscle
Source: PLoS One. 2020 Jan 15;15(1):e0226142. doi: 10.1371/journal.pone.0226142 (PMC6961865; doi:10.1371/journal.pone.0226142)
Supplement: S1 Data — (ZIP) [file pone.0226142.s003.zip › Raw_data_sensitivity_of_method.xlsx]

## Sheet: List1
SAMPLE	chamber	presence of succinate		after addition of malate, glutamate, ADP and cytochrome c/±succinate (depending on chamber)	after 1st addition of rotenone	after 2nd addition of rotenone
1	A	yes	O2 slope	256.925	252.313	200.881
1	B	no	O2 slope	138.226	121.75	48.962
2	A	yes	O2 slope	280.578	234.838	191.519
2	B	no	O2 slope	155.311	117.355	55.6635
3	A	yes	O2 slope	208.691	189.351	139.472
3	B	no	O2 slope	130.348	106.844	58.2
