# Supplementary material for: High resolution respirometry to assess function of mitochondria in native homogenates of human heart muscle
Source: PLoS One. 2020 Jan 15;15(1):e0226142. doi: 10.1371/journal.pone.0226142 (PMC6961865; doi:10.1371/journal.pone.0226142)
Supplement: S1 Data — (ZIP) [file pone.0226142.s003.zip › Raw_data_Titrations.xlsx]

## Sheet: List1
patient	test0	test	order	substrate0	substrate	value	valueperc	CCperc
1	FCCP	1	1	Malate	1	19.765
1	FCCP	1	1	Glutamate	2	21.5618
1	FCCP	1	1	ADP	3	55.3421
1	FCCP	1	1	Cytochrom c	4	52.0179		-6.00664
1	FCCP	1	1	Succinate	5	98.7353
1	FCCP	1	1	Oligomycin	6	72.5017
1	FCCP	1	1	FCCP 0.8 ul	7	134.312	136.033
1	FCCP	1	1	FCCP 1 ul	7	144.554	146.406
1	FCCP	1	1	FCCP 1.2 ul	7	152.82	154.777
1	FCCP	1	1	FCCP 1.4 ul	7	169.71	171.884
1	FCCP	1	1	FCCP 1.6 ul	7	176.088	178.344
1	FCCP	1	1	FCCP 1.8 ul	7	181.928	184.258
1	FCCP	1	1	FCCP 2 ul	7	194.596	197.088
1	FCCP	1	1	FCCP 2.2 ul	7	204.478	207.097
1	FCCP	1	1	FCCP 2.4 ul	7	203.58	206.187
1	FCCP	1	1	FCCP 2.6 ul	7	197.291	199.818
1	FCCP	1	1	FCCP 2.8 ul	7	192.26	194.722
1	FCCP	1	1	FCCP 3 ul	7	185.252	187.625
1	FCCP	1	1	FCCP 3.2 ul	7	185.432	187.807
1	FCCP	1	1	FCCP 3.4 ul	7	179.952	182.256
1	FCCP	1	1	FCCP 3.6 ul	7	164.589	166.697
1	FCCP	1	1	Antimycin A	8	9.1638
1	FCCP	1	2	Malate	1	19.7919
1	FCCP	1	2	Glutamate	2	21.8078
1	FCCP	1	2	ADP	3	59.6506
1	FCCP	1	2	Cytochrom c	4	73.0285		22.4271
1	FCCP	1	2	Succinate	5	180.693
1	FCCP	1	2	Oligomycin	6	100.151
1	FCCP	1	2	FCCP 0.8 ul	7
1	FCCP	1	2	FCCP 1 ul	7	146.79	81.2373
1	FCCP	1	2	FCCP 1.2 ul	7	158.793	87.8803
1	FCCP	1	2	FCCP 1.4 ul	7	171.072	94.6754
1	FCCP	1	2	FCCP 1.6 ul	7	174.187	96.3996
1	FCCP	1	2	FCCP 1.8 ul	7	178.86	98.9858
1	FCCP	1	2	FCCP 2 ul	7	190.314	105.325
1	FCCP	1	2	FCCP 2.2 ul	7	197.828	109.483
1	FCCP	1	2	FCCP 2.4 ul	7	200.21	110.801
1	FCCP	1	2	FCCP 2.6 ul	7	198.652	109.939
1	FCCP	1	2	FCCP 2.8 ul	7	196.453	108.722
1	FCCP	1	2	FCCP 3 ul	7
1	FCCP	1	2	FCCP 3.2 ul	7
1	FCCP	1	2	FCCP 3.4 ul	7
1	FCCP	1	2	FCCP 3.6 ul	7
1	FCCP	1	2	Antimycin A	8	-2.3824
2	FCCP	1	1	Malate	1	22.7899
2	FCCP	1	1	Glutamate	2	23.3413
2	FCCP	1	1	ADP	3	58.6289
2	FCCP	1	1	Cytochrom c	4	76.7322		30.8778
2	FCCP	1	1	Succinate	5	147.124
2	FCCP	1	1	Oligomycin	6	71.4023
2	FCCP	1	1	FCCP 0.5 ul	7	97.6842	66.396
2	FCCP	1	1	FCCP 1 ul	7	113.123	76.8894
2	FCCP	1	1	FCCP 1.5 ul	7	125.069	85.0094
2	FCCP	1	1	FCCP 1.7 ul	7
2	FCCP	1	1	FCCP 1.9 ul	7
2	FCCP	1	1	FCCP 2 ul	7	125.069	85.0094
2	FCCP	1	1	FCCP 2.1 ul	7
2	FCCP	1	1	FCCP 2.2 ul	7	127.182	86.446
2	FCCP	1	1	FCCP 2.3 ul	7
2	FCCP	1	1	FCCP 2.4 ul	7	131.501	89.3816
2	FCCP	1	1	FCCP 2.5 ul	7
2	FCCP	1	1	Antimycin A	8	1.3784
2	FCCP	1	2	Malate	1	13.6304
2	FCCP	1	2	Glutamate	2	13.3541
2	FCCP	1	2	ADP	3	41.5357
2	FCCP	1	2	Cytochrom c	4	54.6135		31.4857
2	FCCP	1	2	Succinate	5	101.951
2	FCCP	1	2	Oligomycin	6	40.3385
2	FCCP	1	2	FCCP 0.5 ul	7
2	FCCP	1	2	FCCP 1 ul	7	65.2047	63.9566
2	FCCP	1	2	FCCP 1.5 ul	7	73.4013	71.9964
2	FCCP	1	2	FCCP 1.7 ul	7	74.7828	73.3514
2	FCCP	1	2	FCCP 1.9 ul	7	77.822	76.3324
2	FCCP	1	2	FCCP 2 ul	7
2	FCCP	1	2	FCCP 2.1 ul	7	81.9663	80.3974
2	FCCP	1	2	FCCP 2.2 ul	7
2	FCCP	1	2	FCCP 2.3 ul	7	84.1767	82.5655
2	FCCP	1	2	FCCP 2.4 ul	7
2	FCCP	1	2	FCCP 2.5 ul	7	82.8873	81.3008
2	FCCP	1	2	Antimycin A	8	1.934
2	ADP	2	1	Malate	1	17.1028
2	ADP	2	1	Glutamate	2	18.8041
2	ADP	2	1	ADP 0.25mM	3	41.9959	223.334
2	ADP	2	1	ADP 0.5mM	3	48.2639	256.667
2	ADP	2	1	ADP 0.75mM	3	48.3535	257.143
2	ADP	2	1	ADP 1mM	3	44.5031	236.667
2	ADP	2	1	ADP 1.25mM	3	44.1449	234.762
2	ADP	2	1	ADP 1.5mM	3	44.9508	239.048
2	ADP	2	1	Cytochrom c	4	57.2183		27.2909
2	ADP	2	1	Succinate	5	134.852
2	ADP	2	1	Oligomycin	6	65.904
2	ADP	2	1	FCCP	7	115.242
2	ADP	2	1	Antimycin A	8	1.6118
3	FCCP	1	1	Malate	1	25.4135
3	FCCP	1	1	Glutamate	2	22.8165
3	FCCP	1	1	ADP	3	52.4965
3	FCCP	1	1	Cytochrom c	4	57.2267		9.01051
3	FCCP	1	1	Succinate	5	91.5442
3	FCCP	1	1	Oligomycin	6	59.6382
3	FCCP	1	1	FCCP 2 ul	7	133.56	145.897
3	FCCP	1	1	FCCP 2.2 ul	7	143.206	156.434
3	FCCP	1	1	FCCP 2.4 ul	7	150.904	164.843
3	FCCP	1	1	FCCP 2.6 ul	7	156.284	170.719
3	FCCP	1	1	FCCP 2.8 ul	7	157.86	172.442
3	FCCP	1	1	FCCP 3 ul	7	153.872	168.085
3	FCCP	1	1	FCCP 3.2 ul	7	148.864	162.614
3	FCCP	1	1	Antimycin A	8	2.6897
3	ADP	2	1	Malate	1	24.5954
3	ADP	2	1	Glutamate	2	23.953
3	ADP	2	1	ADP 0.25mM	3	85.8085	358.237
3	ADP	2	1	ADP 0.5mM	3	94.2517	393.486
3	ADP	2	1	ADP 0.75mM	3	95.353	398.084
3	ADP	2	1	ADP 1mM	3	102.511	427.969
3	ADP	2	1	ADP 1.25mM	3	108.109	451.34
3	ADP	2	1	ADP 1.5mM	3	109.853	458.62
3	ADP	2	1	Cytochrom c	4	120.224		9.44033
3	ADP	2	1	Succinate	5	203.738
3	ADP	2	1	Oligomycin	6	51.944
3	ADP	2	1	FCCP	7	232.83
3	ADP	2	1	Antimycin A	8	6.1488
3	Oligo	3	1	Malate	1	23.7512
3	Oligo	3	1	Glutamate	2	22.8515
3	Oligo	3	1	ADP	3	119.656
3	Oligo	3	1	Cytochrom c	4	127.843		6.84214
3	Oligo	3	1	Succinate	5	203.864
3	Oligo	3	1	Oligo 0.5 ul	6	62.7967	30.8032
3	Oligo	3	1	Oligo 1 ul	6	55.8692	27.4051
3	Oligo	3	1	Oligo 1.5 ul	6	52.8104	25.9047
3	Oligo	3	1	FCCP	7	227.256
3	Oligo	3	1	Antimycin A	8	5.0381
4	FCCP	1	1	Malate	1	17.3171
4	FCCP	1	1	Glutamate	2	15.8665
4	FCCP	1	1	ADP	3	56.3033
4	FCCP	1	1	Cytochrom c	4	70.9911		26.0869
4	FCCP	1	1	Succinate	5	152.499
4	FCCP	1	1	Oligomycin	6	43.7914
4	FCCP	1	1	FCCP 2 ul	7	139.988	91.7955
4	FCCP	1	1	FCCP 2.25 ul	7	143.614	94.1736
4	FCCP	1	1	FCCP 2.5 ul	7	152.137	99.7622
4	FCCP	1	1	FCCP 2.75 ul	7	154.766	101.486
4	FCCP	1	1	FCCP 3 ul	7	152.318	99.8811
4	FCCP	1	1	FCCP 3.25 ul	7	150.142	98.4542
4	FCCP	1	1	Antimycin A	8	0.9067
4	ADP	2	1	Malate	1	14.8585
4	ADP	2	1	Glutamate	2	15.799
4	ADP	2	1	ADP 0.25mM	3	23.0402	145.833
4	ADP	2	1	ADP 0.5mM	3	28.1184	177.976
4	ADP	2	1	ADP 0.75mM	3	28.4946	180.357
4	ADP	2	1	ADP 1mM	3	28.5886	180.952
4	ADP	2	1	ADP 1.25mM	3	29.2469	185.119
4	ADP	2	1	ADP 1.5mM	3	26.6137	168.452
4	ADP	2	1	Cytochrom c	4	34.137		28.2685
4	ADP	2	1	Succinate	5	105.797
4	ADP	2	1	Oligomycin	6	69.5907
4	ADP	2	1	FCCP	7	104.01
4	ADP	2	1	Antimycin A	8	2.0689
4	Oligo	3	1	Malate	1	16.115
4	Oligo	3	1	Glutamate	2	15.7508
4	Oligo	3	1	ADP	3	37.0555
4	Oligo	3	1	Cytochrom c	4	44.7943		20.8843
4	Oligo	3	1	Succinate	5	110.438
4	Oligo	3	1	Oligo 0.5 ul	6	66.5541	60.2638
4	Oligo	3	1	Oligo 1 ul	6	61.6377	55.812
4	Oligo	3	1	Oligo 1.5 ul	6	62.3661	56.4716
4	Oligo	3	1	FCCP	7	103.337
4	Oligo	3	1	Antimycin A	8	-0.1821
5	FCCP	1	1	Malate	1	22.5988
5	FCCP	1	1	Glutamate	2	22.87
5	FCCP	1	1	ADP	3	65.2654
5	FCCP	1	1	Cytochrom c	4	88.9489		36.288
5	FCCP	1	1	Succinate	5	152.678
5	FCCP	1	1	Oligomycin	6	54.2371
5	FCCP	1	1	FCCP 2 ul	7	138.486	90.7045
5	FCCP	1	1	FCCP 2.25 ul	7	139.118	91.119
5	FCCP	1	1	FCCP 2.5 ul	7	147.435	96.566
5	FCCP	1	1	FCCP 2.75 ul	7	151.05	98.9342
5	FCCP	1	1	FCCP 3 ul	7	149.243	97.7501
5	FCCP	1	1	FCCP 3.25 ul	7	137.039	89.7572
5	FCCP	1	1	Antimycin A	8	-3.7966
5	ADP	2	1	Malate	1	15.9255
5	ADP	2	1	Glutamate	2	16.6793
5	ADP	2	1	ADP 0.25mM	3	49.1899	294.916
5	ADP	2	1	ADP 0.5mM	3	54.2785	325.424
5	ADP	2	1	ADP 0.75mM	3	52.865	316.95
5	ADP	2	1	ADP 1mM	3	50.6976	303.955
5	ADP	2	1	ADP 1.25mM	3	50.6034	303.39
5	ADP	2	1	ADP 1.5mM	3	49.3783	296.045
5	ADP	2	1	Cytochrom c	4	66.4346		34.5421
5	ADP	2	1	Succinate	5	146.156
5	ADP	2	1	Oligomycin	6	49.0014
5	ADP	2	1	FCCP	7	139.843
5	ADP	2	1	Antimycin A	8	-0.0942
5	Oligo	3	1	Malate	1	18.8626
5	Oligo	3	1	Glutamate	2	17.1395
5	Oligo	3	1	ADP	3	62.6636
5	Oligo	3	1	Cytochrom c	4	82.705		31.9825
5	Oligo	3	1	Succinate	5	152.533
5	Oligo	3	1	Oligo 0.5 ul	6	53.2323	34.8989
5	Oligo	3	1	Oligo 1 ul	6	53.7764	35.2556
5	Oligo	3	1	Oligo 1.5 ul	6	54.5926	35.7907
5	Oligo	3	1	FCCP	7	150.266
5	Oligo	3	1	Antimycin A	8	1.451
6	FCCP	1	1	Malate	1	19.9223
6	FCCP	1	1	Glutamate	2	18.5259
6	FCCP	1	1	ADP	3	53.9019
6	FCCP	1	1	Cytochrom c	4	72.707		34.8876
6	FCCP	1	1	Succinate	5	135.639
6	FCCP	1	1	Oligomycin	6	46.5474
6	FCCP	1	1	FCCP 2 ul	7	113.669	83.8024
6	FCCP	1	1	FCCP 2.25 ul	7	120.278	88.6754
6	FCCP	1	1	FCCP 2.5 ul	7	120.651	88.9499
6	FCCP	1	1	FCCP 2.75 ul	7	121.768	89.7735
6	FCCP	1	1	FCCP 3 ul	7	117.206	86.4105
6	FCCP	1	1	FCCP 3.25 ul	7
6	FCCP	1	1	Antimycin A	8	0
6	ADP	2	1	Malate	1	20.5977
6	ADP	2	1	Glutamate	2	23.8249
6	ADP	2	1	ADP 0.25mM	3	91.8826	385.658
6	ADP	2	1	ADP 0.5mM	3	94.1607	395.22
6	ADP	2	1	ADP 0.75mM	3	92.2623	387.252
6	ADP	2	1	ADP 1mM	3	89.6995	376.495
6	ADP	2	1	ADP 1.25mM	3	89.8893	377.291
6	ADP	2	1	ADP 1.5mM	3	85.1433	357.371
6	ADP	2	1	Cytochrom c	4	103.368		21.4047
6	ADP	2	1	Succinate	5	186.803
6	ADP	2	1	Oligomycin	6	69.2917
6	ADP	2	1	FCCP	7	193.637
6	ADP	2	1	Antimycin A	8	4.9358
6	Oligo	3	1	Malate	1	18.8029
6	Oligo	3	1	Glutamate	2	23.2973
6	Oligo	3	1	ADP	3	93.0974
6	Oligo	3	1	Cytochrom c	4	108.048		16.0591
6	Oligo	3	1	Succinate	5	182.618
6	Oligo	3	1	Oligo 0.5 ul	6	69.2498	37.9206
6	Oligo	3	1	Oligo 1 ul	6	71.2677	39.0256
6	Oligo	3	1	Oligo 1.5 ul	6	72.9187	39.9297
6	Oligo	3	1	FCCP	7	184.177
6	Oligo	3	1	Antimycin A	8	2.7516
7	FCCP	1	1	Malate	1	17.1699
7	FCCP	1	1	Glutamate	2	21.4391
7	FCCP	1	1	ADP	3	37.6809
7	FCCP	1	1	Cytochrom c	4	50.4887		33.9902
7	FCCP	1	1	Succinate	5	83.6219
7	FCCP	1	1	Oligomycin	6	36.1031
7	FCCP	1	1	FCCP 1ul	7	54.9436	65.7048
7	FCCP	1	1	FCCP 2 ul	7	74.4337	89.0122
7	FCCP	1	1	FCCP 2.5 ul	7	78.7958	94.2287
7	FCCP	1	1	FCCP 2.75 ul	7	78.5173	93.8956
7	FCCP	1	1	FCCP 3 ul	7	75.5474	90.344
7	FCCP	1	1	FCCP 3.25 ul	7
7	FCCP	1	1	FCCP 3.5 ul	7
7	FCCP	1	1	FCCP 3.75 ul	7
7	FCCP	1	1	FCCP 4 ul	7
7	FCCP	1	1	Antimycin A	8	17.1699
7	FCCP	1	2	Malate	1	25.3675
7	FCCP	1	2	Glutamate	2	28.5385
7	FCCP	1	2	ADP	3	68.7348
7	FCCP	1	2	Cytochrom c	4	83.0041		20.7599
7	FCCP	1	2	Succinate	5	126.092
7	FCCP	1	2	Oligomycin	6	53.8127
7	FCCP	1	2	FCCP 1ul	7	86.4548	68.5651
7	FCCP	1	2	FCCP 2 ul	7	111.449	88.3876
7	FCCP	1	2	FCCP 2.5 ul	7	117.232	92.9734
7	FCCP	1	2	FCCP 2.75 ul	7	117.325	93.0473
7	FCCP	1	2	FCCP 3 ul	7	120.776	95.784
7	FCCP	1	2	FCCP 3.25 ul	7	123.107	97.6331
7	FCCP	1	2	FCCP 3.5 ul	7	121.708	96.5236
7	FCCP	1	2	FCCP 3.75 ul	7	123.107	97.6331
7	FCCP	1	2	FCCP 4 ul	7	122.454	97.1154
7	FCCP	1	2	Antimycin A	8	8.1139
7	ADP	2	1	Malate	1	16.0494
7	ADP	2	1	Glutamate	2	20.5809
7	ADP	2	1	ADP 0.25mM	3	40.2178	195.413
7	ADP	2	1	ADP 0.5mM	3	41.5395	201.835
7	ADP	2	1	ADP 0.75mM	3	39.7458	193.12
7	ADP	2	1	ADP 1mM	3	39.9346	194.037
7	ADP	2	1	ADP 1.25mM	3	38.8017	188.533
7	ADP	2	1	ADP 1.5mM	3	41.5395	201.835
7	ADP	2	1	Cytochrom c	4	45.8823		10.4546
7	ADP	2	1	Succinate	5	74.6767
7	ADP	2	1	Oligomycin	6	35.875
7	ADP	2	1	FCCP	7	77.509
7	ADP	2	1	Antimycin A	8	16.0494
7	Oligo	3	1	Malate	1	16.22
7	Oligo	3	1	Glutamate	2	18.5239
7	Oligo	3	1	ADP	3	40.4578
7	Oligo	3	1	Cytochrom c	4	47.7383		17.9953
7	Oligo	3	1	Succinate	5	76.1233
7	Oligo	3	1	Oligo 0.5 ul	6	37.7852	49.6368
7	Oligo	3	1	Oligo 1 ul	6	36.6793	48.1841
7	Oligo	3	1	Oligo 1.5 ul	6	39.0754	51.3317
7	Oligo	3	1	FCCP	7	75.4782
7	Oligo	3	1	Antimycin A	8	14.2846
