# Supplementary material for: High resolution respirometry to assess function of mitochondria in native homogenates of human heart muscle
Source: PLoS One. 2020 Jan 15;15(1):e0226142. doi: 10.1371/journal.pone.0226142 (PMC6961865; doi:10.1371/journal.pone.0226142)
Supplement: S1 Data — (ZIP) [file pone.0226142.s003.zip › Raw_data_duplicates_isolated_SS_and_IF_mitochondria_vs_homogenates.xlsx]

## Sheet: homogenates
	chamber		chamber	DUPLICATES total n=3				after Mal+ Glut	after ADP	after cyt c	% increase with cyt c	after suc: STATE 3/OXPHOS CAPACITY (P') non corrected for ROX	after oligo: leak respiration	after FCCP: ET capacity (E') non-corrected for ROX	after rotenone	after AA	after KCN	complex I corrected for ROX	CI control ratio	CI uncoupled	complex II	CII control ratio	proton leak	proton leak %	ATP %	ET capacity (E) corrected for ROX	respiratory control ratio (RCR) = P/L	coupling control ratio (leak/OXPHOS)	Flux control ratio (FCR) = P/E	OXPHOS control ratio	OXPHOS coupling efficiency	ROX (non-mito)
		Abbreviation										P'	L'	E'		ROX		CI	CI/CI&II		CII	CII/CI&II				E	RCR	L/P	FCR	P/E	j≈P	ROX
1A: O2 slope neg.		HOM 1		A	1A: O2 slope neg.	pmol/(s*ml)		34.065	178.34	207.539	14.069	319.562	99.2371	302.959	185.068	0.2863	0	178.054	0.613816	117.892	112.023	0.386184	220.325	31.0541	68.9459	302.673	3.05288	0.310541	1.0548	1.0548	0.689459	0.2863
1B: O2 slope neg.				B	1B: O2 slope neg.	pmol/(s*ml)		32.6321	177.885	205.255	13.3347	330.831	100.814	302.974	185.269	1.4592	0	176.425	0.584187	117.705	125.576	0.415813	230.016	30.4731	69.5269	301.515	3.00526	0.304731	1.09194	1.09194	0.695269	1.4592
1A: O2 slope neg.		HOM 2		A	1A: O2 slope neg.	pmol/(s*ml)		19.9805	95.3218	105.848	9.94481	161.014	41.5206	167.69	95.4193	0.0975	0	95.2243	0.633182	72.2711	55.1658	0.366818	119.493	25.787	74.213	167.593	4.03873	0.25787	0.960186	0.960186	0.74213	0.0975
1B: O2 slope neg.				B	1B: O2 slope neg.	pmol/(s*ml)		17.9463	100.103	111.556	10.2668	167.153	39.8607	172.519	93.2488	1.4429	0	98.6598	0.639579	79.2705	55.5975	0.360421	127.293	23.8468	76.1532	171.076	4.32805	0.238468	0.968897	0.968897	0.761532	1.4429
1A: O2 slope neg.		HOM 3		A	1A: O2 slope neg.	pmol/(s*ml)		47.4103	227.608	253.504	10.2151	435.26	101.83	385.708	225.467	8.0315	3.9914	219.577	0.547119	160.241	181.756	0.452881	333.43	23.3952	76.6048	377.676	3.78776	0.233952	1.12847	1.12847	0.766048	8.0315
1B: O2 slope neg.				B	1B: O2 slope neg.	pmol/(s*ml)		49.1625	236.487	270.258	12.4958	467.497	117.519	430.421	249.615	8.6917	2.3993	227.795	0.535946	180.806	197.239	0.464054	349.977	25.138	74.862	421.729	3.66256	0.25138	1.08614	1.08614	0.74862	8.6917
1A: O2 slope neg.							MEAN	33.5328	169.291	192.327	11.721	313.553	83.4637	293.712	172.348	3.33485	1.06512	165.956	0.592305	121.364	121.226	0.407695	230.089	26.6157	73.3843	290.377	3.64587	0.266157	1.04841	1.04841	0.733843	3.33485
1B: O2 slope neg.							SD	13.1497	60.5483	69.5945	1.80305	129.265	33.7858	107.604	65.2615	3.9402	1.72517	57.4231	0.0439373	43.0167	60.3596	0.0439373	97.9248	3.33129	3.33129	104.363	0.529553	0.0333129	0.0691012	0.0691012	0.0333129	3.9402
		CV[%] = 100*SD/mean	chamber	DUPLICATES total n=3				after Mal+ Glut	after ADP	after cyt c	% cyt c	after suc: STATE 3/OXPHOS CAPACITY (P') non corrected for ROX	after oligo: leak respiration	after FCCP: ET capacity (E') non-corrected for ROX	after rotenone	after AA	after KCN	complex I corrected for ROX	CI control ratio	CI uncoupled	complex II	CII control ratio	proton leak	proton leak %	ATP %	ET capacity (E) corrected for ROX	respiratory control ratio (RCR) = P/L	coupling control ratio (leak/OXPHOS)	Flux control ratio (FCR) = P/E	OXPHOS control ratio	OXPHOS coupling efficiency	ROX (non-mito)
		HOM 1		A	3			3.03825	0.180992	0.782591	3.78907	2.45018	1.1151	0.00347757	0.0768328			0.649818	3.49756	0.11183	8.06663	5.22457	3.04325	1.33526	0.59329	0.271051	1.11163	1.33526	2.4467	2.4467	0.59329
				B	3
		HOM 2		A	4			7.58512	3.45976	3.71286	2.25286	2.64573	2.88451	2.00732	1.62696			2.50589	0.710849	6.53197	0.55119	1.24408	4.46941	5.52813	1.82476	1.45464	4.89042	5.52813	0.63858	0.63858	1.82476
				B	4
		HOM 3		A	5			2.56592	2.70553	4.52376	14.2024	5.05006	10.1154	7.74804	7.18847			2.59796	1.45894	8.52753	5.77739	1.72327	3.42427	5.0783	1.6272	7.79333	2.37665	5.0783	2.70327	2.70327	1.6272
				B	5
							Mean CV [%]	4.39643	2.11543	3.0064	6.74812	3.38199	4.705	3.25295	2.96409	N/A	N/A	1.91789	1.88912	5.05711	4.7984	2.73064	3.64564	3.98056	1.34841	3.17301	2.7929	3.98056	1.92952	1.92952	1.34841	N/A
							SD	2.77156	1.71719	1.96809	6.50115	1.4479	4.76832	4.01973	3.73962			1.09915	1.4423	4.39743	3.85218	2.17305	0.738403	2.30192	0.661375	4.04485	1.92348	2.30192	1.12532	1.12532	0.661375
							Median	3.03825	2.70553	3.71286	3.78907	2.64573	2.88451	2.00732	1.62696			2.50589	1.45894	6.53197	5.77739	1.72327	3.42427	5.0783		1.45464	2.37665	5.0783	2.4467	2.4467	1.6272
							IQR lower	2.80209	1.44326	2.24772	3.02096	2.54795	1.99981	1.0054	0.851895			1.57786	1.08489	3.3219	3.16429	1.48368	3.23376	3.20678		0.862845	1.74414	3.20678	1.54264	1.54264	1.11024
							IQR upper	5.31169	3.08264	4.11831	8.99574	3.84789	6.49995	4.87768	4.40771			2.55193	2.47825	7.52975	6.92201	3.47392	3.94684	5.30321		4.62399	3.63353	5.30321	2.57499	2.57499	1.72598

## Sheet: subsarcolemmal_mito
	chamber	DUPLICATES total n=4				after Mal+ Glut	after ADP	after cyt c	% increase with cyt c	after suc: STATE 3/OXPHOS CAPACITY (P') non corrected for ROX	after oligo: leak respiration	after FCCP: ET capacity (E') non-corrected for ROX	after rotenone	after AA	after KCN	complex I corrected for ROX	CI control ratio	CI uncoupled	complex II	CII control ratio	proton leak	proton leak %	ATP %	ET capacity (E) corrected for ROX	respiratory control ratio (RCR) = P/L	coupling control ratio (leak/OXPHOS)	Flux control ratio (FCR) = P/E	OXPHOS control ratio	OXPHOS coupling efficiency	ROX (non-mito)
Abbreviation										P'	L'	E'		ROX		CI	CI/CI&II		CII	CII/CI&II				E	RCR	L/P	FCR	P/E	j≈P	ROX
SSM 1		A	1A: O2 slope neg.	pmol/(s*ml)		24.689	317.889	359.836	11.6573	567.607	173.638	497.039	299.384	9.0127	4.2187	308.876	0.597847	197.656	207.771	0.402153	393.969	30.5912	69.4088	488.027	2.86251	0.305912	1.14198	1.14198	0.694088	9.0127
		B	1B: O2 slope neg.	pmol/(s*ml)		21.4028	299.639	341.74	12.3196	527.319	134.406	399.079	238.69	7.6627	4.0516	291.977	0.611398	160.389	185.579	0.388602	392.913	25.4886	74.5114	391.416	2.9692	0.254886	1.32134	1.32134	0.745114	7.6627
SSM 2		A	1A: O2 slope neg.	pmol/(s*ml)		21.974	179.961	223.075	19.3272	359.088	115.854	328.776	203.946	7.3574	3.1391	172.604	0.559282	124.83	136.013	0.440718	243.234	32.2634	67.7366	321.418	2.83785	0.322634	1.0922	1.0922	0.677366	7.3574
		B	1B: O2 slope neg.	pmol/(s*ml)		22.6869	205.825	255.816	19.5418	421.861	137.365	366.809	224.472	7.8139	1.9091	198.011	0.543902	142.337	166.045	0.456098	284.497	32.5616	67.4384	358.995	2.67033	0.325616	1.15008	1.15008	0.674384	7.8139
SSM 3		A	1A: O2 slope neg.	pmol/(s*ml)		25.5256	260.635	309.437	15.7712	521.025	157.554	478.678	287.334	9.4376	2.7384	251.197	0.542794	191.344	211.589	0.457206	363.471	30.2393	69.7607	469.241	3.03818	0.302393	1.08847	1.08847	0.697607	9.4376
		B	1B: O2 slope neg.	pmol/(s*ml)		23.4782	237.639	285.666	16.8125	496.792	137.298	438.677	263.751	12.3194	3.3923	225.32	0.516261	174.926	211.125	0.483739	359.493	27.637	72.363	426.357	3.19506	0.27637	1.13248	1.13248	0.72363	12.3194
SSM 4		A	1A: O2 slope neg.	pmol/(s*ml)		25.3172	224.12	270.874	17.2605	554.165	146.277	473.654	276.452	5.141	1.649	218.979	0.435979	197.202	283.29	0.564021	407.888	26.3959	73.6041	468.513	3.23806	0.263959	1.16998	1.16998	0.736041	5.141
		B	1B: O2 slope neg.	pmol/(s*ml)		28.8796	241.883	276.774	12.6061	574.428	146.251	514.816	308.953	4.9714	2.2597	236.912	0.443186	205.863	297.654	0.556814	428.177	25.4603	74.5397	509.845	3.52009	0.254603	1.11579	1.11579	0.745397	4.9714
					MEAN	24.2442	245.949	290.402	15.662	502.786	143.58	437.191	262.873	7.96451	2.91974	237.984	0.531331	174.318	212.383	0.468669	359.205	28.8297	71.1703	429.227	3.04141	0.288297	1.15154	1.15154	0.711703	7.96451
					SD	2.4118	45.9815	44.9406	3.13789	75.7274	17.0887	66.3546	37.3627	2.37989	0.952031	45.5296	0.0643589	29.3247	54.799	0.0643589	63.8311	2.94398	2.94398	66.6486	0.269333	0.0294398	0.0740725	0.0740725	0.0294398	2.37989
CV[%] = 100*SD/mean	chamber	DUPLICATES total n=4				after Mal+ Glut	after ADP	after cyt c	% cyt c	after suc: STATE 3/OXPHOS CAPACITY (P') non corrected for ROX	after oligo: leak respiration	after FCCP: ET capacity (E') non-corrected for ROX	after rotenone	after AA	after KCN	complex I corrected for ROX	CI control ratio	CI uncoupled	complex II	CII control ratio	proton leak	proton leak %	ATP %	ET capacity (E) corrected for ROX	respiratory control ratio (RCR) = P/L	coupling control ratio (leak/OXPHOS)	Flux control ratio (FCR) = P/E	OXPHOS control ratio	OXPHOS coupling efficiency	ROX (non-mito)
SSM 1		A				10.0829	4.17929	3.64763	3.90606	5.20354	18.0111	15.4597	15.9522			3.97753	1.58478	14.7197	7.97866	2.42349	0.189716	12.8679	5.01408	15.5358	2.58742	12.8679	10.2976	10.2976	5.01408	11.4491
		B
SSM 2		A				2.25744	9.48122	9.66874	0.78096	11.3675	12.0137	7.73262	6.7756			9.69514	1.97152	9.26726	14.0608	2.42519	11.0575	0.650583	0.311995	7.81015	4.30103	0.650583	3.65096	3.65096	0.311995	4.25533
		B
SSM 3		A				5.90865	6.52678	5.64879	4.5195	3.36713	9.71545	6.16673	6.05208			7.68005	3.54306	6.33923	0.154966	3.98779	0.778032	6.35873	2.58943	6.7716	3.55939	6.35873	2.80251	2.80251	2.58943	18.7318
		B
SSM 4		A				9.29574	5.39081	1.5235	22.0389	2.53917	0.0126179	5.88906	7.85155			5.563	1.15922	3.03877	3.49663	0.909273	3.43201	2.55179	0.893226	5.97444	5.90165	2.55179	3.35239	3.35239	0.893226	2.37185
		B
					Mean CV [%]	6.88618	6.39453	5.12217	7.81136	5.61935	9.93821	8.81203	9.15785	N/A	N/A	6.72893	2.06464	8.34123	6.42278	2.43644	3.86431	5.60724	2.20218	9.02299	4.08737	5.60724	5.02586	5.02586	2.20218	N/A
					SD	3.57798	2.27009	3.46763	9.62528	3.9906	7.48435	4.50549	4.58948			2.49217	1.03994	4.95533	6.01688	1.25688	4.99855	5.39091	2.10894	4.40642	1.39832	5.39091	3.53201	3.53201	2.10894
					Median	7.60219	5.9588	4.64821	4.21278	4.28534	10.8646	6.94968	7.31357			7.68005	1.97152	9.26726	7.97866	2.42519	0.778032	6.35873		7.81015	3.55939	6.35873	3.65096	3.65096	2.58943
					IQR lower	5.90865	6.52678	5.64879	4.5195	3.36713	9.71545	6.16673	6.7756			5.82879	1.77815	7.80324	4.06682	2.42434	0.483874	3.50466		7.29088	3.0734	3.50466	3.22674	3.22674	1.45071
					IQR upper	6.39741	6.46066	5.38548	6.16543	4.49324	9.82683	6.94968	7.31357			8.6876	2.75729	11.9935	11.0198	3.20649	5.91777	9.6133		11.673	3.93021	9.6133	6.97428	6.97428	3.80176

## Sheet: interfibrillar_mito
	chamber	DUPLICATES total n=4				after Mal+ Glut	after ADP	after cyt c	% increase with cyt c	after suc: STATE 3/OXPHOS CAPACITY (P') non corrected for ROX	after oligo: leak respiration	after FCCP: ET capacity (E') non-corrected for ROX	after rotenone	after AA	after KCN	complex I corrected for ROX	CI control ratio	CI uncoupled	complex II	CII control ratio	proton leak	proton leak %	ATP %	ET capacity (E) corrected for ROX	respiratory control ratio (RCR) = P/L	coupling control ratio (leak/OXPHOS)	Flux control ratio (FCR) = P/E	OXPHOS control ratio	OXPHOS coupling efficiency	ROX (non-mito)
Abbreviation										P'	L'	E'		ROX		CI	CI/CI&II		CII	CII/CI&II				E	RCR	L/P	FCR	P/E	j≈P	ROX
IFM 1		A	1A: O2 slope neg.	pmol/(s*ml)		12.917	91.6281	99.804	8.19196	183.256	59.2148	157.18	95.7887	3.6767	0	87.9514	0.513124	61.3918	83.4523	0.486876	124.042	32.3126	67.6874	153.504	2.65441	0.323126	1.1659	1.1659	0.676874	3.6767
		B	1B: O2 slope neg.	pmol/(s*ml)		10.6916	72.6854	79.1092	8.12017	145.635	50.2462	127.419	73.1694	6.2038	0.88	66.4816	0.499835	54.2501	66.5256	0.500165	95.3886	34.5015	65.4985	121.216	2.5359	0.345015	1.14296	1.14296	0.654985	6.2038
IFM 2		A	1A: O2 slope neg.	pmol/(s*ml)		6.4745	30.2142	34.7267	12.9943	60.6246	25.2112	60.7227	37.1792	5.003	2.7467	25.2112	0.493282	23.5435	25.8979	0.506718	35.4134	41.5858	58.4142	55.7197	2.40856	0.415858	0.998384	0.998384	0.584142	5.003
		B	1B: O2 slope neg.	pmol/(s*ml)		5.3277	25.2176	27.2598	7.49162	35.1625	16.1162	43.3316	26.949	3.9957	3.8182	21.2219	0.728659	16.3826	7.9027	0.271341	19.0463	45.8335	54.1665	39.3359	2.6887	0.458335	0.811475	0.811475	0.541665	3.9957
IFM 3		A	1A: O2 slope neg.	pmol/(s*ml)		8.531	50.4997	58.9327	14.3095	107.667	42.7532	107.373	63.1492	4.0694	0.4903	46.4303	0.487893	44.224	48.7347	0.512107	64.9142	39.7086	60.2914	103.304	2.51147	0.397086	1.00274	1.00274	0.602914	4.0694
		B	1B: O2 slope neg.	pmol/(s*ml)		6.4992	42.3786	47.5869	10.9448	81.9527	28.4008	83.3327	47.0972	5.698	1.8251	36.6806	0.516291	36.2355	34.3658	0.483709	53.5519	34.6551	65.3449	77.6347	2.93417	0.346551	0.98344	0.98344	0.653449	5.698
IFM 4		A	1A: O2 slope neg.	pmol/(s*ml)		8.9393	52.3723	62.7691	16.5636	140.745	50.3319	139.919	83.4654	5.8299	0	46.5424	0.373781	56.4533	77.9755	0.626219	90.4127	35.7612	64.2388	134.089	2.77992	0.357612	1.0059	1.0059	0.642388	5.8299
		B	1B: O2 slope neg.	pmol/(s*ml)		6.8355	56.3029	66.1064	14.8299	139.138	51.0863	139.003	82.5206	6.4308	0	49.8721	0.405781	56.4827	73.0318	0.594219	88.0519	36.7162	63.2838	132.572	2.72095	0.367162	1.00097	1.00097	0.632838	6.4308
					MEAN	8.27697	52.6624	59.5369	11.6807	111.773	40.4201	107.285	63.6648	5.11341	1.22004	47.5489	0.502331	43.6204	52.2358	0.497669	71.3526	37.6343	62.3657	102.172	2.65426	0.376343	1.01397	1.01397	0.623657	5.11341
					SD	2.53684	21.7129	23.4784	3.49152	49.6216	15.277	41.0536	24.4779	1.082	1.44226	21.7409	0.105342	16.7281	27.4236	0.105342	34.6037	4.44821	4.44821	40.7957	0.166707	0.0444821	0.108403	0.108403	0.0444821	1.082
CV[%] = 100*SD/mean	chamber	DUPLICATES total n=4				after Mal+ Glut	after ADP	after cyt c	% cyt c	after suc: STATE 3/OXPHOS CAPACITY (P') non corrected for ROX	after oligo: leak respiration	after FCCP: ET capacity (E') non-corrected for ROX	after rotenone	after AA	after KCN	complex I corrected for ROX	CI control ratio	CI uncoupled	complex II	CII control ratio	proton leak	proton leak %	ATP %	ET capacity (E) corrected for ROX	respiratory control ratio (RCR) = P/L	coupling control ratio (leak/OXPHOS)	Flux control ratio (FCR) = P/E	OXPHOS control ratio	OXPHOS coupling efficiency	ROX (non-mito)
IFM 1		A				13.3307	16.3036	16.3581	0.622382	16.177	11.5872	14.7886	18.9328			19.6609	1.8554	8.73376	15.961	1.90412	18.4666	4.63321	2.3243	16.6214	3.22904	4.63321	1.40523	1.40523	2.3243	36.1708
		B
IFM 2		A				13.7417	12.7477	17.0356	37.987	37.5926	31.1229	23.6364	22.5606			12.1502	27.2414	25.3645	75.2917	42.7825	42.5022	6.87171	5.3359	24.3754	7.77231	6.87171	14.605	14.605	5.3359	15.8305
		B
IFM 3		A				19.1175	12.3656	15.0633	18.842	19.1784	28.526	17.8277	20.5911			16.5901	3.99937	14.0412	24.4532	4.03298	13.564	9.61045	5.68839	20.0629	10.9774	9.61045	1.37422	1.37422	5.68839	23.5804
		B
IFM 4		A				18.8606	5.11497	3.66218	7.80991	0.811694	1.05196	0.464134	0.804977			4.88402	5.80525	0.0368154	4.62987	3.70814	1.87078	1.86358	1.05916	0.804156	1.51606	1.86358	0.347567	0.347567	1.05916	6.9311
		B
					Mean CV [%]	16.2626	11.633	13.0298	16.3153	18.4399	18.072	14.1792	15.7224	N/A	N/A	13.3213	9.72534	12.0441	30.0839	13.1069	19.1009	5.74474	3.60194	15.466	5.87371	5.74474	4.43301	4.43301	3.60194	N/A
					SD	3.15443	4.6932	6.29846	16.2753	15.0913	14.2752	9.85267	10.0549			6.41442	11.7884	10.5917	31.2133	19.8059	17.0837	3.29205	2.26995	10.2764	4.30643	3.29205	6.79912	6.79912	2.26995
					Median	16.3011	12.5566	15.7107	13.326	17.6777	20.0566	16.3081	19.762			16.5901	3.99937	14.0412	24.4532	4.03298	18.4666	6.87171		20.0629	7.77231	6.87171	1.40523	1.40523	5.3359
					IQR lower	13.6389	10.553	12.213	6.01303	12.3357	8.95343	11.2075	14.4009			14.3701	2.92739	11.3875	20.2071	2.96855	16.0153	5.75246		18.3422	5.50067	5.75246	1.38972	1.38972	3.8301
					IQR upper	18.9248	13.6366	16.5275	23.6283	23.7819	29.1752	19.2799	21.0835			18.1255	15.6204	19.7028	49.8724	23.4077	30.4844	8.24108		22.2192	9.37487	8.24108	8.00512	8.00512	5.51215
